# Supplementary material for: The lncRNA NEAT1 activates Wnt/β-catenin signaling and promotes colorectal cancer progression via interacting with DDX5
Source: J Hematol Oncol. 2018 Sep 5;11:113. doi: 10.1186/s13045-018-0656-7 (PMC6125951; doi:10.1186/s13045-018-0656-7)
Supplement: Supplementary file 6 — Table S6. Mass spectrometry analysis for RNA pull-down. (XLSX 78 kb) [file 13045_2018_656_MOESM6_ESM.xlsx]

## Sheet: ProteinGroups
# Proteins	# Unique Peptides	# Peptides	# PSMs	Group Description
1	18	18	18	[Master Protein] ATP-dependent RNA helicase A OS=Homo sapiens GN=DHX9 PE=1 SV=4
Confidence	Sequence	Modifications	Qvality PEP	Qvality q-value	# Protein Groups	# Proteins	# PSMs	Master Protein Accessions	# Missed Cleavages	Theo. MH+ [Da]	XCorr Sequest HT	Confidence Sequest HT	Percolator q-Value Sequest HT	Percolator PEP Sequest HT
High	KVFDPVPVGVTK		0.0338365	0	1	1	1	Q08211	1	1285.75	2.49724	High	0	0.02711
High	DVVQAYPEVR		0.0425923	0	1	1	1	Q08211	0	1175.61	2.30062	High	0	0.0346
High	AAECNIVVTQPR	1xCarbamidomethyl [C4]	0.00685205	0	1	1	1	Q08211	0	1357.69	2.50753	High	0	0.005021
High	QPAIISQLDPVNER		0.00155605	0	1	1	1	Q08211	0	1579.84	2.6427	High	0	0.001047
High	DFVNYLVR		0.0699641	0	1	1	1	Q08211	0	1025.54	1.92608	High	0	0.05867
High	DKDDDGGEDDDANCNLICGDEYGPETR	2xCarbamidomethyl [C14; C18]	0.0221832	0	1	1	1	Q08211	1	3045.16	2.55044	High	0	0.0174
High	LAAQSCALSLVR	1xCarbamidomethyl [C6]	0.00274861	0	1	1	1	Q08211	0	1288.7	3.18563	High	0	0.001906
High	AENNSEVGASGYGVPGPTWDR		3.44803e-06	0	1	1	1	Q08211	0	2162.97	3.50267	High	0	1.632e-06
High	YQILPLHSQIPR		0.0753416	0	1	1	1	Q08211	0	1464.83	1.53253	High	0	0.06325
High	YTQVGPDHNR		0.00670043	0	1	1	1	Q08211	0	1186.56	2.57958	High	0	0.004885
High	KILTTEGR		0.0505847	0	1	1	1	Q08211	1	917.541	1.86999	High	0	0.04148
High	VFDPVPVGVTK		0.119405	0.00168508	1	1	1	Q08211	0	1157.66	1.56112	High	0.001365	0.1032
High	GANLKDYYSR		0.118899	0.00168508	1	1	1	Q08211	1	1186.59	2.29228	High	0.001365	0.1028
High	RISAVSVAER		0.13051	0.0032703	1	1	1	Q08211	1	1087.62	2.64809	High	0.002661	0.1134
High	LAQFEPSQR		0.142563	0.0064569	1	1	1	Q08211	0	1075.55	1.68601	High	0.005251	0.1244
High	ISAVSVAER		0.156277	0.00744503	1	1	1	Q08211	0	931.521	1.83367	High	0.006105	0.1376
High	VAFERGEEPGK		0.168375	0.00744503	1	1	1	Q08211	1	1218.61	1.7519	High	0.006105	0.1489
High	ILTTEGR		0.211517	0.00971834	1	1	1	Q08211	0	789.446	1.5194	High	0.007979	0.1897
1	16	16	18	[Master Protein] Heterogeneous nuclear ribonucleoprotein U OS=Homo sapiens GN=HNRNPU PE=1 SV=6
Confidence	Sequence	Modifications	Qvality PEP	Qvality q-value	# Protein Groups	# Proteins	# PSMs	Master Protein Accessions	# Missed Cleavages	Theo. MH+ [Da]	XCorr Sequest HT	Confidence Sequest HT	Percolator q-Value Sequest HT	Percolator PEP Sequest HT
High	QMADTGKLNTLLQR	1xOxidation [M2]	0.0071018	0	1	1	1	Q00839	1	1604.84	2.30847	High	0	0.005214
High	NGQDLGVAFK		0.0311016	0	1	1	1	Q00839	0	1048.54	1.79818	High	0	0.02489
High	YNILGTNTIMDK		0.0595123	0	1	1	1	Q00839	0	1382.7	1.85475	High	0	0.04939
High	SSGPTSLFAVTVAPPGAR		0.000186045	0	1	1	2	Q00839	0	1714.91	3.01599	High	0	0.03877
High	NFILDQTNVSAAAQRR		0.0441238	0	1	1	1	Q00839	1	1803.95	2.63994	High	0	0.03591
High	NFILDQTNVSAAAQR		5.6235e-05	0	1	1	1	Q00839	0	1647.84	3.68495	High	0	3.133e-05
High	GYFEYIEENKYSR		0.000317105	0	1	1	1	Q00839	1	1697.78	2.75643	High	0	0.0001945
High	LLEQYKEESK		0.00794233	0	1	1	1	Q00839	1	1266.66	2.27617	High	0	0.005862
High	VSELKEELKK		0.0424045	0	1	1	1	Q00839	2	1202.7	1.86932	High	0	0.03445
High	AVVVCPKDEDYKQR	1xCarbamidomethyl [C5]	0.000186881	0	1	1	1	Q00839	2	1706.85	2.98531	High	0	0.0001115
High	LLEQYKEESKK		0.00266376	0	1	1	1	Q00839	2	1394.75	2.77951	High	0	0.001845
High	KAVVVCPK	1xCarbamidomethyl [C6]	0.0579669	0	1	1	1	Q00839	1	900.534	2.51291	High	0	0.048
High	KAEVEGKDLPEHAVLK		0.00437926	0	1	1	2	Q00839	2	1762.97	2.71358	High	0	0.003123
High	DLPEHAVLK		0.0960047	0.00168508	1	1	1	Q00839	0	1021.57	1.25772	High	0.001365	0.082
High	LNTLLQR		0.163573	0.00744503	1	1	1	Q00839	0	857.52	1.65783	High	0.006105	0.1441
High	VTEKIPVR		0.169071	0.00744503	1	1	1	Q00839	1	941.578	2.10006	High	0.006105	0.1491
1	15	16	22	[Master Protein] Splicing factor, proline- and glutamine-rich OS=Homo sapiens GN=SFPQ PE=1 SV=2
Confidence	Sequence	Modifications	Qvality PEP	Qvality q-value	# Protein Groups	# Proteins	# PSMs	Master Protein Accessions	# Missed Cleavages	Theo. MH+ [Da]	XCorr Sequest HT	Confidence Sequest HT	Percolator q-Value Sequest HT	Percolator PEP Sequest HT
High	FAQHGTFEYEYSQR		2.13621e-05	0	1	1	3	P23246	0	1762.78	3.3508	High	0	1.124e-05
High	GIVEFASKPAAR		0.000710379	0	1	1	2	P23246	0	1245.69	2.73568	High	0	0.003804
High	LFVGNLPADITEDEFKR		0.000516801	0	1	1	1	P23246	1	1964.01	3.10613	High	0	0.0003267
High	ISDSEGFKANLSLLR		0.000512191	0	1	1	1	P23246	1	1649.89	3.06532	High	0	0.0003234
High	YGEPGEVFINK		0.0358431	0	1	1	1	P23246	0	1252.62	2.06746	High	0	0.02885
High	SPPPGMGLNQNR		0.07372	0	1	1	1	P23246	0	1267.62	2.04788	High	0	0.0618
High	SEEKISDSEGFK		0.000507621	0	1	1	2	P23246	1	1355.63	2.55446	High	0	0.0003198
High	SLDEMEKQQR		0.0120917	0	1	1	2	P23246	1	1263.6	2.18313	High	0	0.00948
High	FATHAAALSVR		0.0023603	0	1	1	2	P23246	0	1143.63	2.78172	High	0	0.001622
High	RQREESYSR		0.084342	0	1	1	1	P23246	2	1210.59	2.24175	High	0	0.07127
High	FGQGGAGPVGGQGPR		0.00426317	0	1	1	1	P23246	0	1341.67	2.97139	High	0	0.003037
High	YGEPGEVFINKGK		0.123005	0.0032703	1	1	1	P23246	1	1437.74	1.683	High	0.002661	0.1067
High	AVVIVDDR		0.128867	0.0032703	2	2	1	P23246; Q15233	0	886.499	2.33202	High	0.002661	0.1118
High	AVVIVDDRGR		0.141967	0.0064569	1	1	1	P23246	1	1099.62	2.00556	High	0.005251	0.1241
High	GMGPGTPAGYGR		0.171175	0.00744503	1	1	1	P23246	0	1120.52	1.71637	High	0.006105	0.151
High	ANLSLLR		0.162897	0.00744503	1	1	1	P23246	0	786.483	1.6521	High	0.006105	0.1432
1	13	13	15	[Master Protein] Hornerin OS=Homo sapiens GN=HRNR PE=1 SV=2
Confidence	Sequence	Modifications	Qvality PEP	Qvality q-value	# Protein Groups	# Proteins	# PSMs	Master Protein Accessions	# Missed Cleavages	Theo. MH+ [Da]	XCorr Sequest HT	Confidence Sequest HT	Percolator q-Value Sequest HT	Percolator PEP Sequest HT
High	HGSSSGSSSSYGQHGSGSR		0.0447119	0	1	1	1	Q86YZ3	0	1808.75	2.38367	High	0	0.03654
High	HGSGSGQSSSYSPYGSGSGWSSSR		1.49828e-06	0	1	1	1	Q86YZ3	0	2348.98	5.55766	High	0	6.782e-07
High	GPYESGSGHSSGLGHQESR		0.000904841	0	1	1	1	Q86YZ3	0	1928.85	3.53067	High	0	0.00059
High	SSSRGPYESGSGHSSGLGHQESR		0.0110085	0	1	1	1	Q86YZ3	1	2346.05	2.68357	High	0	0.008291
High	HGSGSGHSSSYGQHGSGSGWSSSSGR		0.00127764	0	1	1	1	Q86YZ3	0	2477.02	3.09548	High	0	0.0008476
High	HGSGSGQSSSYGPYR		0.000640815	0	1	1	1	Q86YZ3	0	1526.66	4.54595	High	0	0.000409
High	QSSSYGPHGYGSGR		0.000640815	0	1	1	2	Q86YZ3	0	1439.63	3.20091	High	0	0.001365
High	YGQQGSGSGQSPSR		0.0475597	0	1	1	1	Q86YZ3	0	1395.62	2.41739	High	0	0.03885
High	GSGSGQSPSYGR		0.0174378	0	1	1	1	Q86YZ3	0	1139.51	2.45545	High	0	0.01347
High	GEQHGSSSGSSSSYGQHGSGSR		0.000200771	0	1	1	2	Q86YZ3	0	2122.88	3.89543	High	0	0.0001202
High	SEQHGSSSGSSSSYGQHGSGSR		0.00089276	0	1	1	1	Q86YZ3	0	2152.89	2.97648	High	0	0.0005805
High	SGSGWSSSR		0.0797201	0	1	1	1	Q86YZ3	0	910.401	1.78568	High	0	0.0672
High	GPYESGSGHSSGLGHR		1.81796e-05	0	1	1	1	Q86YZ3	0	1584.71	4.12454	High	0	9.458e-06
1	12	13	22	[Master Protein] Non-POU domain-containing octamer-binding protein OS=Homo sapiens GN=NONO PE=1 SV=4
Confidence	Sequence	Modifications	Qvality PEP	Qvality q-value	# Protein Groups	# Proteins	# PSMs	Master Protein Accessions	# Missed Cleavages	Theo. MH+ [Da]	XCorr Sequest HT	Confidence Sequest HT	Percolator q-Value Sequest HT	Percolator PEP Sequest HT
High	QQEGFKGTFPDAR		0.00500886	0	1	1	2	Q15233	1	1480.72	2.24638	High	0	0.003601
High	FAQPGSFEYEYAMR		0.0001803	0	1	1	1	Q15233	0	1695.75	3.04261	High	0	0.0001071
High	FGQAATMEGIGAIGGTPPAFNR	1xOxidation [M7]	0.025016	0	1	1	2	Q15233	0	2179.06	2.01026	High	0.007131	0.1594
High	FGQAATMEGIGAIGGTPPAFNR		0.000304571	0	1	1	2	Q15233	0	2163.07	2.8948	High	0	0.002463
High	KQLELRQEEER		0.00111195	0	1	1	1	Q15233	2	1457.77	2.67071	High	0	0.0007322
High	QLELRQEEERR		0.0624501	0	1	1	1	Q15233	2	1485.78	1.62586	High	0	0.05196
High	AAPGAEFAPNKR		0.000206243	0	1	1	2	Q15233	1	1228.64	2.5246	High	0	0.0001236
High	AGEVFIHKDK		0.0124759	0	1	1	2	Q15233	1	1143.62	2.06765	High	0	0.05473
High	RQQEGFKGTFPDAR		0.0035322	0	1	1	2	Q15233	2	1636.82	4.11137	High	0	0.002483
High	GTFPDAREQEIR		0.0635529	0	1	1	1	Q15233	1	1418.7	2.30725	High	0	0.05288
High	GIVEFSGKPAAR		0.0145219	0	1	1	1	Q15233	0	1231.68	2.4738	High	0	0.0111
High	FACHSASLTVR	1xCarbamidomethyl [C3]	0.00409477	0	1	1	2	Q15233	0	1248.62	2.91492	High	0	0.002903
High	AVVIVDDRGRPSGK		0.00688278	0	1	1	2	Q15233	1	1468.82	2.9652	High	0	0.005042
High	AVVIVDDR		0.128867	0.0032703	2	2	1	P23246; Q15233	0	886.499	2.33202	High	0.002661	0.1118
1	11	19	20	[Master Protein] Probable ATP-dependent RNA helicase DDX17 OS=Homo sapiens GN=DDX17 PE=1 SV=2
Confidence	Sequence	Modifications	Qvality PEP	Qvality q-value	# Protein Groups	# Proteins	# PSMs	Master Protein Accessions	# Missed Cleavages	Theo. MH+ [Da]	XCorr Sequest HT	Confidence Sequest HT	Percolator q-Value Sequest HT	Percolator PEP Sequest HT
High	LTPYEVDELRR		0.00393301	0	1	1	1	Q92841	1	1390.73	2.23469	High	0	0.002793
High	SGKAPILIATDVASR		0.00742679	0	1	1	2	Q92841	1	1498.86	2.42042	High	0	0.02073
High	NFYVEHPEVAR		0.000846025	0	1	1	1	Q92841	0	1360.66	2.48707	High	0	0.0005484
High	LIDFLESGK		0.0316586	0	1	1	1	Q92841	0	1021.56	1.78528	High	0	0.02531
High	GDGPICLVLAPTR	1xCarbamidomethyl [C6]	0.00530903	0	2	2	1	Q92841; P17844	0	1368.73	2.18414	High	0	0.003825
High	ELAQQVQQVADDYGK		0.0030881	0	1	1	1	Q92841	0	1691.82	2.4017	High	0	0.002159
High	APILIATDVASR		0.00402207	0	2	2	1	Q92841; P17844	0	1226.71	2.8707	High	0	0.002848
High	GVEICIATPGR	1xCarbamidomethyl [C5]	0.0687536	0	2	2	1	Q92841; P17844	0	1172.61	2.42832	High	0	0.0575
High	CTYLVLDEADR	1xCarbamidomethyl [C1]	0.00439892	0	1	1	1	Q92841	0	1354.63	2.52712	High	0	0.003135
High	LTPYEVDELR		0.0071018	0	1	1	1	Q92841	0	1234.63	2.36252	High	0	0.005194
High	LKSTCIYGGAPK	1xCarbamidomethyl [C5]	0.0120378	0	2	2	1	Q92841; P17844	1	1294.68	1.79231	High	0	0.009113
High	STCIYGGAPK	1xCarbamidomethyl [C3]	0.00826863	0	2	2	1	Q92841; P17844	0	1053.5	1.6295	High	0	0.006121
High	DMVGIAQTGSGK	1xOxidation [M2]	0.00274861	0	1	1	1	Q92841	0	1179.57	1.97496	High	0	0.001908
High	VLEEANQAINPK		0.0259222	0	1	1	1	Q92841	0	1325.71	1.59938	High	0	0.02046
High	KIVDQIRPDR		0.10872	0.00168508	2	2	1	Q92841; P17844	1	1239.72	2.21028	High	0.001365	0.09344
High	SSQSSSQQFSGIGR		0.12145	0.0032703	1	1	1	Q92841	0	1455.68	1.47661	High	0.002661	0.1053
High	GLDVEDVK		0.188097	0.00869932	2	2	1	Q92841; P17844	0	874.452	1.50609	High	0.007131	0.1675
High	TIIFVETK		0.214938	0.00971834	1	1	1	Q92841	0	950.556	1.09595	High	0.007979	0.1928
High	GPQIRDLER		0.208144	0.00971834	2	2	1	Q92841; P17844	1	1083.59	1.56495	High	0.007979	0.1859
1	10	10	14	[Master Protein] Heterogeneous nuclear ribonucleoprotein M OS=Homo sapiens GN=HNRNPM PE=1 SV=3
Confidence	Sequence	Modifications	Qvality PEP	Qvality q-value	# Protein Groups	# Proteins	# PSMs	Master Protein Accessions	# Missed Cleavages	Theo. MH+ [Da]	XCorr Sequest HT	Confidence Sequest HT	Percolator q-Value Sequest HT	Percolator PEP Sequest HT
High	GCGVVKFESPEVAER	1xCarbamidomethyl [C2]	0.000530884	0	1	1	2	P52272	1	1663.81	2.62216	High	0	0.0003359
High	LGSTVFVANLDYK		0.00340789	0	1	1	1	P52272	0	1426.76	2.17966	High	0	0.0024
High	GNFGGSFAGSFGGAGGHAPGVAR		1.93291e-07	0	1	1	1	P52272	0	2034.95	5.33473	High	0	7.786e-08
High	INEILSNALK		0.0388161	0	1	1	1	P52272	0	1114.65	2.09745	High	0	0.03141
High	KACQIFVR	1xCarbamidomethyl [C3]	0.00673048	0	1	1	1	P52272	1	1021.56	1.77259	High	0	0.004925
High	QGGGGGGGSVPGIER		0.0106693	0	1	1	2	P52272	0	1284.63	2.92058	High	0	0.008002
High	ADILEDKDGK		0.0600362	0	1	1	2	P52272	1	1103.56	2.24141	High	0	0.05538
High	VKEDPDGEHAR		0.00729505	0	1	1	2	P52272	1	1252.59	1.88023	High	0	0.005347
High	GGNRFEPYANPTK		0.173302	0.00744503	1	1	1	P52272	1	1450.71	2.44618	High	0.006105	0.1536
High	VGQTIER		0.169071	0.00744503	1	1	1	P52272	0	802.442	1.84338	High	0.006105	0.1491
1	10	10	11	[Master Protein] Nucleolin OS=Homo sapiens GN=NCL PE=1 SV=3
Confidence	Sequence	Modifications	Qvality PEP	Qvality q-value	# Protein Groups	# Proteins	# PSMs	Master Protein Accessions	# Missed Cleavages	Theo. MH+ [Da]	XCorr Sequest HT	Confidence Sequest HT	Percolator q-Value Sequest HT	Percolator PEP Sequest HT
High	NDLAVVDVR		0.0193213	0	1	1	1	P19338	0	1000.54	2.25954	High	0	0.01501
High	SISLYYTGEKGQNQDYR		0.0477698	0	1	1	1	P19338	1	2021.96	1.45981	High	0	0.03911
High	VFGNEIKLEKPK		0.056709	0	1	1	1	P19338	1	1401.81	1.69884	High	0	0.04692
High	GLSEDTTEETLKESFDGSVR		6.94183e-05	0	1	1	1	P19338	1	2200.03	4.14612	High	0	3.901e-05
High	GFGFVDFNSEEDAK		0.00019898	0	1	1	1	P19338	0	1561.68	2.52731	High	0	0.000119
High	NSTWSGESK		0.0652427	0	1	1	1	P19338	0	995.443	1.77955	High	0	0.05451
High	IVTDRETGSSK		0.0326572	0	1	1	2	P19338	1	1192.62	1.86429	High	0.007979	0.2027
High	LELQGPR		0.0780079	0	1	1	1	P19338	0	812.462	1.74541	High	0	0.06587
High	ALVATPGK		0.177628	0.00744503	1	1	1	P19338	0	756.461	1.66226	High	0.006105	0.1571
High	ALELTGLK		0.149901	0.00744503	1	1	1	P19338	0	844.514	1.28358	High	0.006105	0.1314
4	10	10	11	[Master Protein] RNA-binding motif protein, X chromosome OS=Homo sapiens GN=RBMX PE=1 SV=3
Confidence	Sequence	Modifications	Qvality PEP	Qvality q-value	# Protein Groups	# Proteins	# PSMs	Master Protein Accessions	# Missed Cleavages	Theo. MH+ [Da]	XCorr Sequest HT	Confidence Sequest HT	Percolator q-Value Sequest HT	Percolator PEP Sequest HT
High	DYAPPPRDYTYR		0.070577	0	1	2	1	P38159	1	1513.71	2.07471	High	0	0.05905
High	GFAFVTFESPADAKDAAR		0.001127	0	1	2	1	P38159	1	1899.92	3.4112	High	0	0.0007449
High	GFAFVTFESPADAK		0.00361219	0	1	4	1	P38159	0	1486.72	2.75065	High	0	0.002553
High	DSYESYGNSR		0.041113	0	1	2	1	P38159	0	1177.48	2.01898	High	0	0.03335
High	GYSDRDGYGR		0.0865607	0	1	1	1	P38159	1	1145.5	2.37178	High	0	0.07332
High	DYGHSSSRDDYPSR		0.000509901	0	1	2	2	P38159	1	1641.69	3.0456	High	0	0.0003221
High	VEQATKPSFESGR		0.0104335	0	1	1	1	P38159	0	1435.72	2.81437	High	0	0.007802
High	GPPPSYGGSSR		0.0624501	0	1	2	1	P38159	0	1061.5	1.64434	High	0	0.05184
High	SDLYSSGR		0.161553	0.00744503	1	1	1	P38159	0	884.411	1.93857	High	0.006105	0.1424
High	ALEAVFGK		0.187332	0.00869932	1	1	1	P38159	0	834.472	1.25835	High	0.007131	0.1666
1	10	10	10	[Master Protein] Desmoplakin OS=Homo sapiens GN=DSP PE=1 SV=3
Confidence	Sequence	Modifications	Qvality PEP	Qvality q-value	# Protein Groups	# Proteins	# PSMs	Master Protein Accessions	# Missed Cleavages	Theo. MH+ [Da]	XCorr Sequest HT	Confidence Sequest HT	Percolator q-Value Sequest HT	Percolator PEP Sequest HT
High	YGDGIQLTR		0.00928836	0	1	1	1	P15924	0	1022.53	2.14635	High	0	0.006919
High	LNDSILQATEQR		0.080415	0	1	1	1	P15924	0	1387.72	2.27206	High	0	0.06789
High	YEVTSGGGGTSR		0.013581	0	1	1	1	P15924	0	1170.54	2.595	High	0	0.01031
High	IQSQFTDAQK		0.0145869	0	1	1	1	P15924	0	1165.58	1.78114	High	0	0.01113
High	QLLQEQESVK		0.00868566	0	1	1	1	P15924	0	1201.64	2.34308	High	0	0.006433
High	LTYEIEDEKR		0.0104802	0	1	1	1	P15924	1	1295.65	1.24621	High	0	0.007863
High	ANSSATETINK		0.0308267	0	1	1	1	P15924	0	1135.56	1.79825	High	0	0.02456
High	LLQLQEQMR	1xOxidation [M8]	0.119405	0.00168508	1	1	1	P15924	0	1174.62	1.19713	High	0.001365	0.1031
High	FGDSNTVMR	1xOxidation [M8]	0.168375	0.00744503	1	1	1	P15924	0	1042.46	1.01044	High	0.006105	0.1487
High	SQLQISNNR		0.153058	0.00744503	1	1	1	P15924	0	1059.55	1.97251	High	0.006105	0.1344
1	8	8	11	[Master Protein] Serum albumin OS=Homo sapiens GN=ALB PE=1 SV=2
Confidence	Sequence	Modifications	Qvality PEP	Qvality q-value	# Protein Groups	# Proteins	# PSMs	Master Protein Accessions	# Missed Cleavages	Theo. MH+ [Da]	XCorr Sequest HT	Confidence Sequest HT	Percolator q-Value Sequest HT	Percolator PEP Sequest HT
High	KVPQVSTPTLVEVSR		2.24415e-05	0	1	1	3	P02768	1	1639.94	2.90752	High	0	1.185e-05
High	LCTVATLR	1xCarbamidomethyl [C2]	0.0180713	0	1	1	1	P02768	0	933.519	2.19612	High	0	0.014
High	VPQVSTPTLVEVSR		0.00481103	0	1	1	1	P02768	0	1511.84	2.23822	High	0	0.003446
High	AEFAEVSK		0.0465228	0	1	1	1	P02768	0	880.441	1.86233	High	0	0.03803
High	CCTESLVNR	2xCarbamidomethyl [C1; C2]	0.00206348	0	1	1	1	P02768	0	1138.5	2.48372	High	0	0.001411
High	YICENQDSISSK	1xCarbamidomethyl [C3]	0.000588516	0	1	1	2	P02768	0	1443.64	2.58441	High	0	0.0003749
High	FQNALLVR		0.120936	0.0032703	1	1	1	P02768	0	960.563	1.60135	High	0.002661	0.1047
High	LVTDLTK		0.203171	0.00971834	1	1	1	P02768	0	789.472	1.49205	High	0.007979	0.1811
1	7	15	17	[Master Protein] Probable ATP-dependent RNA helicase DDX5 OS=Homo sapiens GN=DDX5 PE=1 SV=1
Confidence	Sequence	Modifications	Qvality PEP	Qvality q-value	# Protein Groups	# Proteins	# PSMs	Master Protein Accessions	# Missed Cleavages	Theo. MH+ [Da]	XCorr Sequest HT	Confidence Sequest HT	Percolator q-Value Sequest HT	Percolator PEP Sequest HT
High	NFYQEHPDLAR		0.00620953	0	1	1	2	P17844	0	1389.65	2.16595	High	0	0.006993
High	LIDFLECGK	1xCarbamidomethyl [C7]	0.0211225	0	1	1	1	P17844	0	1094.56	1.52406	High	0	0.01647
High	ELAQQVQQVAAEYCR	1xCarbamidomethyl [C14]	0.000292532	0	1	1	2	P17844	0	1792.86	2.6989	High	0	0.0001786
High	GDGPICLVLAPTR	1xCarbamidomethyl [C6]	0.00530903	0	2	2	1	Q92841; P17844	0	1368.73	2.18414	High	0	0.003825
High	QVSDLISVLR		0.0153897	0	1	1	1	P17844	0	1129.66	1.59526	High	0	0.01181
High	APILIATDVASR		0.00402207	0	2	2	1	Q92841; P17844	0	1226.71	2.8707	High	0	0.002848
High	LLQLVEDR		0.0313789	0	1	1	1	P17844	0	985.568	1.74734	High	0	0.02512
High	GVEICIATPGR	1xCarbamidomethyl [C5]	0.0687536	0	2	2	1	Q92841; P17844	0	1172.61	2.42832	High	0	0.0575
High	LKSTCIYGGAPK	1xCarbamidomethyl [C5]	0.0120378	0	2	2	1	Q92841; P17844	1	1294.68	1.79231	High	0	0.009113
High	STCIYGGAPK	1xCarbamidomethyl [C3]	0.00826863	0	2	2	1	Q92841; P17844	0	1053.5	1.6295	High	0	0.006121
High	TAQEVETYR		0.0349028	0	1	1	1	P17844	0	1096.53	1.93738	High	0	0.02801
High	RTAQEVETYRR		0.0947728	0.00168508	1	1	1	P17844	2	1408.73	3.41867	High	0.001365	0.08088
High	KIVDQIRPDR		0.10872	0.00168508	2	2	1	Q92841; P17844	1	1239.72	2.21028	High	0.001365	0.09344
High	GLDVEDVK		0.188097	0.00869932	2	2	1	Q92841; P17844	0	874.452	1.50609	High	0.007131	0.1675
High	GPQIRDLER		0.208144	0.00971834	2	2	1	Q92841; P17844	1	1083.59	1.56495	High	0.007979	0.1859
1	6	6	8	[Master Protein] Interleukin enhancer-binding factor 3 OS=Homo sapiens GN=ILF3 PE=1 SV=3
Confidence	Sequence	Modifications	Qvality PEP	Qvality q-value	# Protein Groups	# Proteins	# PSMs	Master Protein Accessions	# Missed Cleavages	Theo. MH+ [Da]	XCorr Sequest HT	Confidence Sequest HT	Percolator q-Value Sequest HT	Percolator PEP Sequest HT
High	EDITQSAQHALR		0.00293963	0	1	1	1	Q12906	0	1368.69	2.50007	High	0	0.002049
High	VLAGETLSVNDPPDVLDR		0.000107213	0	1	1	2	Q12906	0	1909.99	2.95109	High	0	6.188e-05
High	AYAALAALEK		0.0140123	0	1	1	1	Q12906	0	1020.57	1.70439	High	0	0.01068
High	LNQLKPGLQYK		0.0305543	0	1	1	2	Q12906	0	1301.76	2.28225	High	0	0.02438
High	FNYSGSGGR		0.148654	0.00744503	1	1	1	Q12906	0	944.422	1.70576	High	0.006105	0.1301
High	CLAALASLR	1xCarbamidomethyl [C1]	0.184297	0.00869932	1	1	1	Q12906	0	974.545	2.14184	High	0.007131	0.1636
1	6	6	7	[Master Protein] RNA-binding protein 14 OS=Homo sapiens GN=RBM14 PE=1 SV=2
Confidence	Sequence	Modifications	Qvality PEP	Qvality q-value	# Protein Groups	# Proteins	# PSMs	Master Protein Accessions	# Missed Cleavages	Theo. MH+ [Da]	XCorr Sequest HT	Confidence Sequest HT	Percolator q-Value Sequest HT	Percolator PEP Sequest HT
High	AQPSVSLGAPYR		0.0589927	0	1	1	1	Q96PK6	0	1245.66	2.0638	High	0	0.04885
High	YSGSYNDYLR		0.00505391	0	1	1	1	Q96PK6	0	1237.55	1.97469	High	0	0.003627
High	AQPSASLGVGYR		0.00247952	0	1	1	1	Q96PK6	0	1205.63	2.43604	High	0	0.001709
High	ASYVAPLTAQPATYR		0.00120534	0	1	1	1	Q96PK6	0	1608.84	2.90815	High	0	0.0007982
High	IFVGNVSAACTSQELR	1xCarbamidomethyl [C10]	0.000181923	0	1	1	2	Q96PK6	0	1751.87	3.80753	High	0	0.0001083
High	LPDAHSDYAR		0.0326572	0	1	1	1	Q96PK6	0	1144.54	1.80967	High	0	0.0262
2	6	6	7	[Master Protein] Insulin-like growth factor 2 mRNA-binding protein 1 OS=Homo sapiens GN=IGF2BP1 PE=1 SV=2
Confidence	Sequence	Modifications	Qvality PEP	Qvality q-value	# Protein Groups	# Proteins	# PSMs	Master Protein Accessions	# Missed Cleavages	Theo. MH+ [Da]	XCorr Sequest HT	Confidence Sequest HT	Percolator q-Value Sequest HT	Percolator PEP Sequest HT
High	QQQVDIPLR		0.0191498	0	1	1	1	Q9NZI8	0	1096.61	2.38294	High	0	0.0149
High	TVNELQNLTAAEVVVPR		4.96038e-05	0	1	1	1	Q9NZI8	0	1853.01	3.52035	High	0	2.734e-05
High	AISVHSTPEGCSSACK	2xCarbamidomethyl [C11; C15]	0.00949839	0	1	1	1	Q9NZI8	0	1690.75	2.01644	High	0	0.007069
High	ILAHNNFVGR		0.0110578	0	1	2	2	Q9NZI8	0	1140.63	2.3264	High	0	0.01352
High	DQTPDENDQVIVK		0.149276	0.00744503	1	1	1	Q9NZI8	0	1500.72	1.69499	High	0.006105	0.1308
High	GAIENCCR	2xCarbamidomethyl [C6; C7]	0.22192	0.00971834	1	1	1	Q9NZI8	0	979.408	1.69198	High	0.007979	0.1993
1	6	6	6	[Master Protein] Desmoglein-1 OS=Homo sapiens GN=DSG1 PE=1 SV=2
Confidence	Sequence	Modifications	Qvality PEP	Qvality q-value	# Protein Groups	# Proteins	# PSMs	Master Protein Accessions	# Missed Cleavages	Theo. MH+ [Da]	XCorr Sequest HT	Confidence Sequest HT	Percolator q-Value Sequest HT	Percolator PEP Sequest HT
High	YVMGNNPADLLAVDSR	1xOxidation [M3]	3.4044e-05	0	1	1	1	Q02413	0	1750.84	3.0973	High	0	1.836e-05
High	IHSDCAANQQVTYR	1xCarbamidomethyl [C5]	0.00247952	0	1	1	1	Q02413	0	1662.77	3.44338	High	0	0.001714
High	ESSNVVVTER		0.0899936	0	1	1	1	Q02413	0	1119.56	1.93839	High	0	0.07663
High	ALNSMGQDLERPLELR	1xOxidation [M5]	0.112978	0.00168508	1	1	1	Q02413	0	1857.95	2.03942	High	0.001365	0.09742
High	YQGTILSIDDNLQR		0.12145	0.0032703	1	1	1	Q02413	0	1635.83	1.87636	High	0.002661	0.1053
High	EMQDLGGGER	1xOxidation [M2]	0.147417	0.00744503	1	1	1	Q02413	0	1107.47	1.52186	High	0.006105	0.1292
2	5	6	7	[Master Protein] Heterogeneous nuclear ribonucleoprotein A1 OS=Homo sapiens GN=HNRNPA1 PE=1 SV=5
Confidence	Sequence	Modifications	Qvality PEP	Qvality q-value	# Protein Groups	# Proteins	# PSMs	Master Protein Accessions	# Missed Cleavages	Theo. MH+ [Da]	XCorr Sequest HT	Confidence Sequest HT	Percolator q-Value Sequest HT	Percolator PEP Sequest HT
High	SSGPYGGGGQYFAKPR		2.53278e-05	0	1	1	2	P09651	0	1628.78	3.63075	High	0	1.348e-05
High	NQGGYGGSSSSSSYGSGR		8.95562e-06	0	1	1	1	P09651	0	1694.7	3.83741	High	0	4.48e-06
High	SESPKEPEQLR		0.00125494	0	1	1	1	P09651	1	1299.65	2.23737	High	0	0.0008342
High	YHTVNGHNCEVR	1xCarbamidomethyl [C9]	0.00198194	0	1	1	1	P09651	0	1485.67	2.25527	High	0	0.00135
High	SESPKEPEQLRK		0.00575455	0	1	1	1	P09651	2	1427.75	2.3808	High	0	0.004159
High	IFVGGIK		0.153697	0.00744503	4	5	3	P51991; Q13151; P22626; P09651	0	733.461	1.31548	High	0.006105	0.1351
5	5	6	7	[Master Protein] Heat shock cognate 71 kDa protein OS=Homo sapiens GN=HSPA8 PE=1 SV=1
Confidence	Sequence	Modifications	Qvality PEP	Qvality q-value	# Protein Groups	# Proteins	# PSMs	Master Protein Accessions	# Missed Cleavages	Theo. MH+ [Da]	XCorr Sequest HT	Confidence Sequest HT	Percolator q-Value Sequest HT	Percolator PEP Sequest HT
High	SQIHDIVLVGGSTR		0.0129298	0	1	1	2	P11142	0	1481.81	1.81279	High	0	0.009834
High	TVTNAVVTVPAYFNDSQR		0.0177518	0	1	1	1	P11142	0	1982	2.17007	High	0	0.01373
High	DAGTIAGLNVLR		0.000658277	0	1	1	1	P11142	0	1199.67	3.04484	High	0	0.0004202
High	STAGDTHLGGEDFDNR		0.0200227	0	1	2	1	P11142	0	1691.73	2.70079	High	0	0.01555
High	ITITNDKGR		0.00739364	0	1	5	1	P11142	1	1017.57	1.91352	High	0	0.005432
High	IINEPTAAAIAYGLDK		0.208144	0.00971834	2	4	1	P11142; P11021	0	1659.9	1.78591	High	0.007979	0.1863
1	5	6	6	[Master Protein] Heterogeneous nuclear ribonucleoprotein D0 OS=Homo sapiens GN=HNRNPD PE=1 SV=1
Confidence	Sequence	Modifications	Qvality PEP	Qvality q-value	# Protein Groups	# Proteins	# PSMs	Master Protein Accessions	# Missed Cleavages	Theo. MH+ [Da]	XCorr Sequest HT	Confidence Sequest HT	Percolator q-Value Sequest HT	Percolator PEP Sequest HT
High	FGEVVDCTIK	1xCarbamidomethyl [C7]	0.0366457	0	3	3	2	Q99729; Q14103; O14979	0	1167.57	1.5722	High	0	0.02953
High	FGEVVDCTLKLDPITGR	1xCarbamidomethyl [C7]	4.29773e-05	0	1	1	1	Q14103	1	1919.99	3.77982	High	0	2.35e-05
High	HSEAATAQREEWK		0.0061818	0	1	1	1	Q14103	1	1542.73	2.54351	High	0	0.004505
High	IDASKNEEDEGHSNSSPR		5.74684e-06	0	1	1	1	Q14103	1	1971.86	3.5547	High	0	2.804e-06
High	EQYQQQQQWGSR		0.000736306	0	1	1	1	Q14103	0	1565.71	2.70645	High	0	0.0004736
High	DLKDYFSK		0.156277	0.00744503	1	1	1	Q14103	1	1015.51	1.11777	High	0.006105	0.1375
1	5	5	6	[Master Protein] Paraspeckle component 1 OS=Homo sapiens GN=PSPC1 PE=1 SV=1
Confidence	Sequence	Modifications	Qvality PEP	Qvality q-value	# Protein Groups	# Proteins	# PSMs	Master Protein Accessions	# Missed Cleavages	Theo. MH+ [Da]	XCorr Sequest HT	Confidence Sequest HT	Percolator q-Value Sequest HT	Percolator PEP Sequest HT
High	GFVEFAAKPPAR		0.0455081	0	1	1	1	Q8WXF1	0	1289.7	2.35759	High	0	0.03709
High	YGEPSEVFINR		0.00413161	0	1	1	1	Q8WXF1	0	1310.64	2.56458	High	0	0.002934
High	AVVVVDDR		0.0750146	0	1	1	1	Q8WXF1	0	872.484	2.22258	High	0	0.06299
High	AVVVVDDRGR		0.00430152	0	1	1	2	Q8WXF1	1	1085.61	2.56663	High	0	0.003069
High	FATHGAALTVK		0.208983	0.00971834	1	1	1	Q8WXF1	0	1115.62	2.1138	High	0.007979	0.1873
1	5	5	6	[Master Protein] Matrin-3 OS=Homo sapiens GN=MATR3 PE=1 SV=2
Confidence	Sequence	Modifications	Qvality PEP	Qvality q-value	# Protein Groups	# Proteins	# PSMs	Master Protein Accessions	# Missed Cleavages	Theo. MH+ [Da]	XCorr Sequest HT	Confidence Sequest HT	Percolator q-Value Sequest HT	Percolator PEP Sequest HT
High	TEEGPTLSYGR		0.0228855	0	1	1	1	P43243	0	1209.57	1.32027	High	0	0.01792
High	LCSLFYTNEEVAK	1xCarbamidomethyl [C2]	0.0126442	0	1	1	1	P43243	0	1573.76	1.75773	High	0	0.009569
High	SQESGYYDR		0.0271007	0	1	1	1	P43243	0	1104.46	1.76789	High	0	0.0215
High	FDQKQELGR		0.0968345	0.00168508	1	1	2	P43243	1	1120.57	1.93849	High	0.001365	0.08266
High	DDWEEKR		0.21067	0.00971834	1	1	1	P43243	1	977.432	1.2128	High	0.007979	0.1887
2	5	5	5	[Master Protein] ATP-dependent RNA helicase DDX3X OS=Homo sapiens GN=DDX3X PE=1 SV=3
Confidence	Sequence	Modifications	Qvality PEP	Qvality q-value	# Protein Groups	# Proteins	# PSMs	Master Protein Accessions	# Missed Cleavages	Theo. MH+ [Da]	XCorr Sequest HT	Confidence Sequest HT	Percolator q-Value Sequest HT	Percolator PEP Sequest HT
High	SPILVATAVAAR		0.00615419	0	1	2	1	O00571	0	1168.7	2.16209	High	0	0.004485
High	ELAVQIYEEAR		0.00437926	0	1	2	1	O00571	0	1320.68	2.12802	High	0	0.003121
High	VGSTSENITQK		0.051032	0	1	2	1	O00571	0	1163.59	1.65137	High	0	0.04187
High	QSSGASSSSFSSSR		0.0533266	0	1	1	1	O00571	0	1361.59	1.67888	High	0	0.04389
High	DREEALHQFR		0.186569	0.00869932	1	2	1	O00571	1	1300.64	2.13204	High	0.007131	0.1657
1	5	5	5	[Master Protein] Filaggrin-2 OS=Homo sapiens GN=FLG2 PE=1 SV=1
Confidence	Sequence	Modifications	Qvality PEP	Qvality q-value	# Protein Groups	# Proteins	# PSMs	Master Protein Accessions	# Missed Cleavages	Theo. MH+ [Da]	XCorr Sequest HT	Confidence Sequest HT	Percolator q-Value Sequest HT	Percolator PEP Sequest HT
High	ESGEEYESGSGSNSWER		0.0133405	0	1	1	1	Q5D862	0	1889.74	2.08931	High	0	0.01012
High	FSNSSSSNEFSK		0.00623739	0	1	1	1	Q5D862	0	1320.57	2.15717	High	0	0.004529
High	ENGQPQNCGGQWR	1xCarbamidomethyl [C8]	0.0381352	0	1	1	1	Q5D862	0	1530.65	1.53461	High	0	0.03075
High	SGQSSYGQHSSGSSQSSGYGQHGSR		0.0661038	0	1	1	1	Q5D862	0	2500.05	3.01006	High	0	0.05507
High	QETTHGQTINTTR		0.111067	0.00168508	1	1	1	Q5D862	0	1486.72	1.90611	High	0.001365	0.0955
1	4	6	8	[Master Protein] Heterogeneous nuclear ribonucleoprotein R OS=Homo sapiens GN=HNRNPR PE=1 SV=1
Confidence	Sequence	Modifications	Qvality PEP	Qvality q-value	# Protein Groups	# Proteins	# PSMs	Master Protein Accessions	# Missed Cleavages	Theo. MH+ [Da]	XCorr Sequest HT	Confidence Sequest HT	Percolator q-Value Sequest HT	Percolator PEP Sequest HT
High	TGYTLDVTTGQR		0.000621027	0	2	2	1	O43390; O60506	0	1311.65	2.80781	High	0	0.0003962
High	STAYEDYYYHPPPR		0.00104903	0	1	1	3	O43390	0	1758.78	2.30931	High	0	0.0006879
High	SFSEFGKLER		0.0191498	0	1	1	1	O43390	1	1199.61	2.64809	High	0	0.01488
High	GYAFITFCGK	1xCarbamidomethyl [C8]	0.0103406	0	1	1	1	O43390	0	1163.56	1.86692	High	0	0.007761
High	TGYTLDVTTGQRK		0.00966981	0	2	2	1	O43390; O60506	1	1439.75	1.66034	High	0	0.007204
High	NLATTVTEEILEK		0.142563	0.0064569	1	1	1	O43390	0	1460.78	1.54545	High	0.005251	0.1246
2	4	6	6	[Master Protein] Far upstream element-binding protein 2 OS=Homo sapiens GN=KHSRP PE=1 SV=4
Confidence	Sequence	Modifications	Qvality PEP	Qvality q-value	# Protein Groups	# Proteins	# PSMs	Master Protein Accessions	# Missed Cleavages	Theo. MH+ [Da]	XCorr Sequest HT	Confidence Sequest HT	Percolator q-Value Sequest HT	Percolator PEP Sequest HT
High	VQISPDSGGLPER		0.00801371	0	1	1	1	Q92945	0	1354.7	2.97388	High	0	0.005923
High	DAFADAVQR		0.0228855	0	1	1	1	Q92945	0	992.48	1.57519	High	0	0.01797
High	IGGDAATTVNNSTPDFGFGGQKR		0.0151849	0	1	1	1	Q92945	1	2310.11	3.20526	High	0	0.01163
High	AINQQTGAFVEISR		0.00212922	0	1	1	1	Q92945	0	1533.8	2.4079	High	0	0.001459
High	IQNDAGVR		0.0915606	0	2	3	1	Q96AE4; Q92945	0	872.458	2.05767	High	0	0.0778
High	AWEEYYKK		0.12996	0.0032703	2	2	1	Q96AE4; Q92945	1	1116.54	1.19638	High	0.002661	0.113
2	4	5	8	[Master Protein] Heterogeneous nuclear ribonucleoprotein H OS=Homo sapiens GN=HNRNPH1 PE=1 SV=4
Confidence	Sequence	Modifications	Qvality PEP	Qvality q-value	# Protein Groups	# Proteins	# PSMs	Master Protein Accessions	# Missed Cleavages	Theo. MH+ [Da]	XCorr Sequest HT	Confidence Sequest HT	Percolator q-Value Sequest HT	Percolator PEP Sequest HT
High	STGEAFVQFASQEIAEK		0.0117718	0	1	2	1	P31943	0	1841.89	1.80272	High	0	0.008879
High	GLPWSCSADEVQR	1xCarbamidomethyl [C6]	0.00096342	0	1	1	1	P31943	0	1504.68	2.33139	High	0	0.0006287
High	EGRPSGEAFVELESEDEVK		0.000126547	0	1	1	2	P31943	0	2106.98	3.30973	High	0	7.374e-05
High	HTGPNSPDTANDGFVR		5.88123e-05	0	1	2	2	P31943	0	1684.77	4.56613	High	0	0.001135
High	VHIEIGPDGR		0.0968345	0.00168508	2	3	2	P31943; P52597	0	1092.58	2.66839	High	0.001365	0.08251
1	4	5	6	[Master Protein] Heterogeneous nuclear ribonucleoprotein F OS=Homo sapiens GN=HNRNPF PE=1 SV=3
Confidence	Sequence	Modifications	Qvality PEP	Qvality q-value	# Protein Groups	# Proteins	# PSMs	Master Protein Accessions	# Missed Cleavages	Theo. MH+ [Da]	XCorr Sequest HT	Confidence Sequest HT	Percolator q-Value Sequest HT	Percolator PEP Sequest HT
High	VTGEADVEFATHEEAVAAMSK		0.00439892	0	1	1	1	P52597	0	2192.02	2.69092	High	0	0.003131
High	QSGEAFVELGSEDDVK		0.00126624	0	1	1	1	P52597	0	1709.79	2.42475	High	0	0.0008416
High	HSGPNSADSANDGFVR		0.0162364	0	1	1	1	P52597	0	1630.72	3.09742	High	0	0.0125
High	VHIEIGPDGR		0.0968345	0.00168508	2	3	2	P31943; P52597	0	1092.58	2.66839	High	0.001365	0.08251
High	YIEVFK		0.222806	0.00971834	1	1	1	P52597	0	798.44	1.26917	High	0.007979	0.1997
2	4	5	6	[Master Protein] 78 kDa glucose-regulated protein OS=Homo sapiens GN=HSPA5 PE=1 SV=2
Confidence	Sequence	Modifications	Qvality PEP	Qvality q-value	# Protein Groups	# Proteins	# PSMs	Master Protein Accessions	# Missed Cleavages	Theo. MH+ [Da]	XCorr Sequest HT	Confidence Sequest HT	Percolator q-Value Sequest HT	Percolator PEP Sequest HT
High	TWNDPSVQQDIK		0.00251307	0	1	1	1	P11021	0	1430.69	2.23367	High	0	0.001739
High	LTPEELER		0.113945	0.00168508	1	2	2	P11021	0	986.515	0.811952	High	0.001365	0.09834
High	VYEGERPLTK		0.189636	0.00869932	1	1	1	P11021	0	1191.64	1.45373	High	0.007131	0.1688
High	NQLTSNPENTVFDAK		0.184297	0.00869932	1	1	1	P11021	0	1677.81	1.64194	High	0.007131	0.1634
High	IINEPTAAAIAYGLDK		0.208144	0.00971834	2	4	1	P11142; P11021	0	1659.9	1.78591	High	0.007979	0.1863
1	4	4	5	[Master Protein] Keratinocyte proline-rich protein OS=Homo sapiens GN=KPRP PE=1 SV=1
Confidence	Sequence	Modifications	Qvality PEP	Qvality q-value	# Protein Groups	# Proteins	# PSMs	Master Protein Accessions	# Missed Cleavages	Theo. MH+ [Da]	XCorr Sequest HT	Confidence Sequest HT	Percolator q-Value Sequest HT	Percolator PEP Sequest HT
High	TSFSPCVPQCQTQGSYGSFTEQHR	2xCarbamidomethyl [C6; C10]	0.0344418	0	1	1	1	Q5T749	0	2789.2	1.49794	High	0	0.02762
High	CPVEIPPIR	1xCarbamidomethyl [C1]	0.0405714	0	1	1	1	Q5T749	0	1080.59	2.41576	High	0	0.03292
High	RLDQCPESPLQR	1xCarbamidomethyl [C5]	0.000604553	0	1	1	2	Q5T749	1	1498.74	4.01048	High	0	0.0003846
High	GRPAVCQPQGR	1xCarbamidomethyl [C6]	0.0049642	0	1	1	1	Q5T749	0	1225.62	3.61405	High	0	0.003572
1	4	4	5	[Master Protein] Heterogeneous nuclear ribonucleoprotein K OS=Homo sapiens GN=HNRNPK PE=1 SV=1
Confidence	Sequence	Modifications	Qvality PEP	Qvality q-value	# Protein Groups	# Proteins	# PSMs	Master Protein Accessions	# Missed Cleavages	Theo. MH+ [Da]	XCorr Sequest HT	Confidence Sequest HT	Percolator q-Value Sequest HT	Percolator PEP Sequest HT
High	GSDFDCELR	1xCarbamidomethyl [C6]	0.0743646	0	1	1	1	P61978	0	1098.45	1.67026	High	0	0.06254
High	IILDLISESPIK		0.0179909	0	1	1	1	P61978	0	1340.8	2.07506	High	0	0.01394
High	VVLIGGKPDR		0.0176728	0	1	1	2	P61978	0	1053.64	2.49428	High	0	0.01365
High	TDYNASVSVPDSSGPER		0.224587	0.00971834	1	1	1	P61978	0	1780.8	2.04415	High	0.007979	0.202
1	4	4	4	[Master Protein] Glyceraldehyde-3-phosphate dehydrogenase OS=Homo sapiens GN=GAPDH PE=1 SV=3
Confidence	Sequence	Modifications	Qvality PEP	Qvality q-value	# Protein Groups	# Proteins	# PSMs	Master Protein Accessions	# Missed Cleavages	Theo. MH+ [Da]	XCorr Sequest HT	Confidence Sequest HT	Percolator q-Value Sequest HT	Percolator PEP Sequest HT
High	IISNASCTTNCLAPLAK	2xCarbamidomethyl [C7; C11]	0.0206572	0	1	1	1	P04406	0	1833.92	1.65273	High	0	0.0161
High	GALQNIIPASTGAAK		0.0919564	0	1	1	1	P04406	0	1411.79	2.04035	High	0	0.07812
High	VPTANVSVVDLTCR	1xCarbamidomethyl [C13]	0.00107761	0	1	1	1	P04406	0	1530.79	2.91588	High	0	0.0007081
High	QASEGPLK		0.151788	0.00744503	1	1	1	P04406	0	829.441	1.86425	High	0.006105	0.1332
12	4	4	4	[Master Protein] Actin, cytoplasmic 1 OS=Homo sapiens GN=ACTB PE=1 SV=1
Confidence	Sequence	Modifications	Qvality PEP	Qvality q-value	# Protein Groups	# Proteins	# PSMs	Master Protein Accessions	# Missed Cleavages	Theo. MH+ [Da]	XCorr Sequest HT	Confidence Sequest HT	Percolator q-Value Sequest HT	Percolator PEP Sequest HT
High	GYSFTTTAER		0.0103869	0	1	2	1	P60709	0	1132.53	2.25257	High	0	0.007792
High	SYELPDGQVITIGNER		0.000284772	0	1	10	1	P60709	0	1790.89	2.29559	High	0	0.0001734
High	AGFAGDDAPR		0.0379668	0	1	10	1	P60709	0	976.448	2.16827	High	0	0.03063
High	IIAPPER		0.184297	0.00869932	1	7	1	P60709	0	795.472	1.46473	High	0.007131	0.1639
2	3	5	5	[Master Protein] Far upstream element-binding protein 1 OS=Homo sapiens GN=FUBP1 PE=1 SV=3
Confidence	Sequence	Modifications	Qvality PEP	Qvality q-value	# Protein Groups	# Proteins	# PSMs	Master Protein Accessions	# Missed Cleavages	Theo. MH+ [Da]	XCorr Sequest HT	Confidence Sequest HT	Percolator q-Value Sequest HT	Percolator PEP Sequest HT
High	IGGDAGTSLNSNDYGYGGQK		0.0173602	0	1	1	1	Q96AE4	0	1973.88	2.17332	High	0	0.01343
High	IQIAPDSGGLPER		0.0325127	0	1	1	1	Q96AE4	0	1352.72	2.47898	High	0	0.02605
High	IQNDAGVR		0.0915606	0	2	3	1	Q96AE4; Q92945	0	872.458	2.05767	High	0	0.0778
High	AWEEYYKK		0.12996	0.0032703	2	2	1	Q96AE4; Q92945	1	1116.54	1.19638	High	0.002661	0.113
High	IGGNEGIDVPIPR		0.163573	0.00744503	1	1	1	Q96AE4	0	1336.72	1.50613	High	0.006105	0.144
2	3	4	5	[Master Protein] Heterogeneous nuclear ribonucleoprotein A0 OS=Homo sapiens GN=HNRNPA0 PE=1 SV=1
Confidence	Sequence	Modifications	Qvality PEP	Qvality q-value	# Protein Groups	# Proteins	# PSMs	Master Protein Accessions	# Missed Cleavages	Theo. MH+ [Da]	XCorr Sequest HT	Confidence Sequest HT	Percolator q-Value Sequest HT	Percolator PEP Sequest HT
High	LFIGGLNVQTSESGLR		0.00180398	0	1	1	1	Q13151	0	1690.91	2.83013	High	0	0.001223
High	SGGGGGGGGSSWGGR		0.00219705	0	1	1	1	Q13151	0	1192.51	2.65469	High	0	0.001503
High	EDIYSGGGGGGSR		0.0681561	0	1	1	1	Q13151	0	1211.53	2.47545	High	0	0.05708
High	IFVGGIK		0.153697	0.00744503	4	5	3	P51991; Q13151; P22626; P09651	0	733.461	1.31548	High	0.006105	0.1351
2	3	4	5	[Master Protein] Heterogeneous nuclear ribonucleoproteins A2/B1 OS=Homo sapiens GN=HNRNPA2B1 PE=1 SV=2
Confidence	Sequence	Modifications	Qvality PEP	Qvality q-value	# Protein Groups	# Proteins	# PSMs	Master Protein Accessions	# Missed Cleavages	Theo. MH+ [Da]	XCorr Sequest HT	Confidence Sequest HT	Percolator q-Value Sequest HT	Percolator PEP Sequest HT
High	GGGGNFGPGPGSNFR		0.00026626	0	1	1	1	P22626	0	1377.63	3.11009	High	0	0.0001616
High	TLETVPLER		0.0260377	0	1	1	1	P22626	0	1057.59	2.191	High	0	0.02055
High	NYYEQWGK		0.0479807	0	1	1	1	P22626	0	1087.48	1.39543	High	0	0.0393
High	IFVGGIK		0.153697	0.00744503	4	5	3	P51991; Q13151; P22626; P09651	0	733.461	1.31548	High	0.006105	0.1351
3	3	3	6	[Master Protein] Elongation factor 1-alpha 2 OS=Homo sapiens GN=EEF1A2 PE=1 SV=1
Confidence	Sequence	Modifications	Qvality PEP	Qvality q-value	# Protein Groups	# Proteins	# PSMs	Master Protein Accessions	# Missed Cleavages	Theo. MH+ [Da]	XCorr Sequest HT	Confidence Sequest HT	Percolator q-Value Sequest HT	Percolator PEP Sequest HT
High	THINIVVIGHVDSGK		0.000220582	0	1	3	4	Q05639	0	1588.88	3.5559	High	0	0.0003699
High	IGGIGTVPVGR		0.160885	0.00744503	1	3	1	Q05639	0	1025.61	2.06854	High	0.006105	0.1413
High	STTTGHLIYK		0.2158	0.00971834	1	3	1	Q05639	0	1120.6	1.47977	High	0.007979	0.1935
1	3	3	4	[Master Protein] Double-stranded RNA-specific adenosine deaminase OS=Homo sapiens GN=ADAR PE=1 SV=4
Confidence	Sequence	Modifications	Qvality PEP	Qvality q-value	# Protein Groups	# Proteins	# PSMs	Master Protein Accessions	# Missed Cleavages	Theo. MH+ [Da]	XCorr Sequest HT	Confidence Sequest HT	Percolator q-Value Sequest HT	Percolator PEP Sequest HT
High	VLIGENEKAER		0.00101664	0	1	1	2	P55265	1	1257.68	3.13116	High	0	0.0006671
High	QEARPEPAR		0.10872	0.00168508	1	1	1	P55265	0	1053.54	1.60848	High	0.001365	0.09343
High	LGNSCEFR	1xCarbamidomethyl [C5]	0.170471	0.00744503	1	1	1	P55265	0	982.441	1.153	High	0.006105	0.1505
1	3	3	3	[Master Protein] TAR DNA-binding protein 43 OS=Homo sapiens GN=TARDBP PE=1 SV=1
Confidence	Sequence	Modifications	Qvality PEP	Qvality q-value	# Protein Groups	# Proteins	# PSMs	Master Protein Accessions	# Missed Cleavages	Theo. MH+ [Da]	XCorr Sequest HT	Confidence Sequest HT	Percolator q-Value Sequest HT	Percolator PEP Sequest HT
High	FGGNPGGFGNQGGFGNSR		0.000127687	0	1	1	1	Q13148	0	1726.77	3.38996	High	0	7.446e-05
High	FTEYETQVK		0.0393347	0	1	1	1	Q13148	0	1144.55	1.20444	High	0	0.03182
High	QSQDEPLR		0.0821778	0	1	1	1	Q13148	0	972.474	1.98163	High	0	0.06935
2	3	3	3	[Master Protein] Junction plakoglobin OS=Homo sapiens GN=JUP PE=1 SV=3
Confidence	Sequence	Modifications	Qvality PEP	Qvality q-value	# Protein Groups	# Proteins	# PSMs	Master Protein Accessions	# Missed Cleavages	Theo. MH+ [Da]	XCorr Sequest HT	Confidence Sequest HT	Percolator q-Value Sequest HT	Percolator PEP Sequest HT
High	LVQNCLWTLR	1xCarbamidomethyl [C5]	0.00186145	0	1	2	1	P14923	0	1302.7	1.94974	High	0	0.001266
High	GIMEEDEACGR	1xOxidation [M3]; 1xCarbamidomethyl [C9]	0.00530903	0	1	1	1	P14923	0	1282.5	1.46379	High	0	0.003834
High	ISEDKNPDYR		0.0103869	0	1	1	1	P14923	1	1236.59	2.04439	High	0	0.007766
1	3	3	3	[Master Protein] RNA-binding protein EWS OS=Homo sapiens GN=EWSR1 PE=1 SV=1
Confidence	Sequence	Modifications	Qvality PEP	Qvality q-value	# Protein Groups	# Proteins	# PSMs	Master Protein Accessions	# Missed Cleavages	Theo. MH+ [Da]	XCorr Sequest HT	Confidence Sequest HT	Percolator q-Value Sequest HT	Percolator PEP Sequest HT
High	AGDWQCPNPGCGNQNFAWR	2xCarbamidomethyl [C6; C11]	0.000664202	0	1	1	1	Q01844	0	2234.92	2.41715	High	0	0.0004244
High	AAVEWFDGKDFQGSK		0.0693563	0	1	1	1	Q01844	1	1684.8	1.90365	High	0	0.05795
High	GDATVSYEDPPTAK		0.00100306	0	1	1	1	Q01844	0	1450.67	2.32096	High	0	0.0006575
1	3	3	3	[Master Protein] Poly(U)-binding-splicing factor PUF60 OS=Homo sapiens GN=PUF60 PE=1 SV=1
Confidence	Sequence	Modifications	Qvality PEP	Qvality q-value	# Protein Groups	# Proteins	# PSMs	Master Protein Accessions	# Missed Cleavages	Theo. MH+ [Da]	XCorr Sequest HT	Confidence Sequest HT	Percolator q-Value Sequest HT	Percolator PEP Sequest HT
High	LGLPPLTPEQQEALQK		0.0542724	0	1	1	1	Q9UHX1	0	1761.97	1.87486	High	0	0.04485
High	VGRPSNIGQAQPIIDQLAEEAR		0.000164844	0	1	1	1	Q9UHX1	0	2362.25	3.21138	High	0	9.743e-05
High	GYGFIEYEK		0.151788	0.00744503	1	1	1	Q9UHX1	0	1105.52	1.3929	High	0.006105	0.1329
1	3	3	3	[Master Protein] Caprin-1 OS=Homo sapiens GN=CAPRIN1 PE=1 SV=2
Confidence	Sequence	Modifications	Qvality PEP	Qvality q-value	# Protein Groups	# Proteins	# PSMs	Master Protein Accessions	# Missed Cleavages	Theo. MH+ [Da]	XCorr Sequest HT	Confidence Sequest HT	Percolator q-Value Sequest HT	Percolator PEP Sequest HT
High	LNQDQLDAVSK		0.0175158	0	1	1	1	Q14444	0	1230.63	1.76936	High	0	0.01355
High	YQEVTNNLEFAK		0.00345398	0	1	1	1	Q14444	0	1455.71	2.14595	High	0	0.002432
High	GKLDDYQER		0.124052	0.0032703	1	1	1	Q14444	1	1123.54	1.54016	High	0.002661	0.1075
1	3	3	3	[Master Protein] Dermcidin OS=Homo sapiens GN=DCD PE=1 SV=2
Confidence	Sequence	Modifications	Qvality PEP	Qvality q-value	# Protein Groups	# Proteins	# PSMs	Master Protein Accessions	# Missed Cleavages	Theo. MH+ [Da]	XCorr Sequest HT	Confidence Sequest HT	Percolator q-Value Sequest HT	Percolator PEP Sequest HT
High	LGKDAVEDLESVGK		0.000694641	0	1	1	1	P81605	1	1459.76	2.24709	High	0	0.0004456
High	DAVEDLESVGK		0.0144572	0	1	1	1	P81605	0	1161.56	2.14326	High	0	0.01102
High	ENAGEDPGLAR		0.0389882	0	1	1	1	P81605	0	1128.53	2.13828	High	0	0.03148
1	3	3	3	[Master Protein] Polymerase delta-interacting protein 3 OS=Homo sapiens GN=POLDIP3 PE=1 SV=2
Confidence	Sequence	Modifications	Qvality PEP	Qvality q-value	# Protein Groups	# Proteins	# PSMs	Master Protein Accessions	# Missed Cleavages	Theo. MH+ [Da]	XCorr Sequest HT	Confidence Sequest HT	Percolator q-Value Sequest HT	Percolator PEP Sequest HT
High	VGIQQGLLSQSTR		0.000283499	0	1	1	1	Q9BY77	0	1386.77	2.97917	High	0	0.0001731
High	SSGASVTTQPTEFK		0.0861871	0	1	1	1	Q9BY77	0	1439.7	1.90153	High	0	0.073
High	VVQNDAYTAPALPSSIR		0.0985143	0.00168508	1	1	1	Q9BY77	0	1801.94	1.72219	High	0.001365	0.0841
3	2	2	3	[Master Protein] Heat shock protein HSP 90-alpha OS=Homo sapiens GN=HSP90AA1 PE=1 SV=5
Confidence	Sequence	Modifications	Qvality PEP	Qvality q-value	# Protein Groups	# Proteins	# PSMs	Master Protein Accessions	# Missed Cleavages	Theo. MH+ [Da]	XCorr Sequest HT	Confidence Sequest HT	Percolator q-Value Sequest HT	Percolator PEP Sequest HT
High	GVVDSEDIPLNLSR		0.000300504	0	1	3	2	P07900	0	1513.79	1.97989	High	0	0.0001835
High	NPDDITNEEYGEFYK		0.0499211	0	1	1	1	P07900	0	1833.78	1.45528	High	0	0.0409
1	2	2	2	[Master Protein] Caspase-14 OS=Homo sapiens GN=CASP14 PE=1 SV=2
Confidence	Sequence	Modifications	Qvality PEP	Qvality q-value	# Protein Groups	# Proteins	# PSMs	Master Protein Accessions	# Missed Cleavages	Theo. MH+ [Da]	XCorr Sequest HT	Confidence Sequest HT	Percolator q-Value Sequest HT	Percolator PEP Sequest HT
High	TNPEIQSTLR		0.103721	0.00168508	1	1	1	P31944	0	1158.61	2.11863	High	0.001365	0.08882
High	MAEAELVQEGK		0.171175	0.00744503	1	1	1	P31944	0	1204.59	1.62969	High	0.006105	0.1515
2	2	2	2	[Master Protein] RNA-binding protein FUS OS=Homo sapiens GN=FUS PE=1 SV=1
Confidence	Sequence	Modifications	Qvality PEP	Qvality q-value	# Protein Groups	# Proteins	# PSMs	Master Protein Accessions	# Missed Cleavages	Theo. MH+ [Da]	XCorr Sequest HT	Confidence Sequest HT	Percolator q-Value Sequest HT	Percolator PEP Sequest HT
High	GEATVSFDDPPSAK		0.00483262	0	1	2	1	P35637	0	1420.66	2.55974	High	0	0.003463
High	LKGEATVSFDDPPSAK		0.00145491	0	1	1	1	P35637	1	1661.84	2.51372	High	0	0.0009737
1	2	2	2	[Master Protein] Serpin B12 OS=Homo sapiens GN=SERPINB12 PE=1 SV=1
Confidence	Sequence	Modifications	Qvality PEP	Qvality q-value	# Protein Groups	# Proteins	# PSMs	Master Protein Accessions	# Missed Cleavages	Theo. MH+ [Da]	XCorr Sequest HT	Confidence Sequest HT	Percolator q-Value Sequest HT	Percolator PEP Sequest HT
High	ADLTGISPSPNLYLSK		0.0733997	0	1	1	1	Q96P63	0	1675.89	2.59649	High	0	0.06157
High	TQTILFYGR		0.0215983	0	1	1	1	Q96P63	0	1098.59	1.98759	High	0	0.0169
1	2	2	2	[Master Protein] Protein S100-A8 OS=Homo sapiens GN=S100A8 PE=1 SV=1
Confidence	Sequence	Modifications	Qvality PEP	Qvality q-value	# Protein Groups	# Proteins	# PSMs	Master Protein Accessions	# Missed Cleavages	Theo. MH+ [Da]	XCorr Sequest HT	Confidence Sequest HT	Percolator q-Value Sequest HT	Percolator PEP Sequest HT
High	LLETECPQYIR	1xCarbamidomethyl [C6]	0.00246844	0	1	1	1	P05109	0	1421.71	2.05187	High	0	0.001705
High	ALNSIIDVYHK		0.105513	0.00168508	1	1	1	P05109	0	1272.69	1.74089	High	0.001365	0.09051
1	2	2	2	[Master Protein] Polypyrimidine tract-binding protein 2 OS=Homo sapiens GN=PTBP2 PE=1 SV=1
Confidence	Sequence	Modifications	Qvality PEP	Qvality q-value	# Protein Groups	# Proteins	# PSMs	Master Protein Accessions	# Missed Cleavages	Theo. MH+ [Da]	XCorr Sequest HT	Confidence Sequest HT	Percolator q-Value Sequest HT	Percolator PEP Sequest HT
High	TLFANTGGTVK		0.00555211	0	1	1	1	Q9UKA9	0	1108.6	2.09797	High	0	0.004017
High	LALDGQNIYNACCTLR	2xCarbamidomethyl [C12; C13]	0.00439892	0	1	1	1	Q9UKA9	0	1881.89	2.26276	High	0	0.003141
1	2	2	2	[Master Protein] U1 small nuclear ribonucleoprotein 70 kDa OS=Homo sapiens GN=SNRNP70 PE=1 SV=2
Confidence	Sequence	Modifications	Qvality PEP	Qvality q-value	# Protein Groups	# Proteins	# PSMs	Master Protein Accessions	# Missed Cleavages	Theo. MH+ [Da]	XCorr Sequest HT	Confidence Sequest HT	Percolator q-Value Sequest HT	Percolator PEP Sequest HT
High	VNYDTTESK		0.097671	0.00168508	1	1	1	P08621	0	1056.48	1.50808	High	0.001365	0.08328
High	EFEDPRDAPPPTR		0.169071	0.00744503	1	1	1	P08621	1	1526.72	2.52298	High	0.006105	0.1492
1	2	2	2	[Master Protein] Fragile X mental retardation syndrome-related protein 2 OS=Homo sapiens GN=FXR2 PE=1 SV=2
Confidence	Sequence	Modifications	Qvality PEP	Qvality q-value	# Protein Groups	# Proteins	# PSMs	Master Protein Accessions	# Missed Cleavages	Theo. MH+ [Da]	XCorr Sequest HT	Confidence Sequest HT	Percolator q-Value Sequest HT	Percolator PEP Sequest HT
High	IYGETPEACR	1xCarbamidomethyl [C9]	0.0388161	0	1	1	1	P51116	0	1195.54	1.66623	High	0	0.03143
High	AGYSTDESSSSSLHATR		0.198301	0.00971834	1	1	1	P51116	0	1755.78	2.01593	High	0.007979	0.1766
1	2	2	2	[Master Protein] Thyroid hormone receptor-associated protein 3 OS=Homo sapiens GN=THRAP3 PE=1 SV=2
Confidence	Sequence	Modifications	Qvality PEP	Qvality q-value	# Protein Groups	# Proteins	# PSMs	Master Protein Accessions	# Missed Cleavages	Theo. MH+ [Da]	XCorr Sequest HT	Confidence Sequest HT	Percolator q-Value Sequest HT	Percolator PEP Sequest HT
High	GSFSDTGLGDGK		0.00439892	0	1	1	1	Q9Y2W1	0	1140.52	1.94992	High	0	0.00314
High	ASAVSELSPR		0.0431604	0	1	1	1	Q9Y2W1	0	1016.54	1.49892	High	0	0.03511
1	2	2	2	[Master Protein] Arginase-1 OS=Homo sapiens GN=ARG1 PE=1 SV=2
Confidence	Sequence	Modifications	Qvality PEP	Qvality q-value	# Protein Groups	# Proteins	# PSMs	Master Protein Accessions	# Missed Cleavages	Theo. MH+ [Da]	XCorr Sequest HT	Confidence Sequest HT	Percolator q-Value Sequest HT	Percolator PEP Sequest HT
High	TIGIIGAPFSK		0.0230902	0	1	1	1	P05089	0	1103.65	1.67403	High	0	0.01808
High	YFSMTEVDR	1xOxidation [M4]	0.107795	0.00168508	1	1	1	P05089	0	1163.5	1.07339	High	0.001365	0.09252
1	2	2	2	[Master Protein] Splicing factor 1 OS=Homo sapiens GN=SF1 PE=1 SV=4
Confidence	Sequence	Modifications	Qvality PEP	Qvality q-value	# Protein Groups	# Proteins	# PSMs	Master Protein Accessions	# Missed Cleavages	Theo. MH+ [Da]	XCorr Sequest HT	Confidence Sequest HT	Percolator q-Value Sequest HT	Percolator PEP Sequest HT
High	SITNTTVCTK	1xCarbamidomethyl [C8]	0.00432083	0	1	1	1	Q15637	0	1124.56	2.57699	High	0	0.003074
High	FQRPGDPQSAQDK		0.120936	0.0032703	1	1	1	Q15637	0	1473.71	2.09325	High	0.002661	0.1045
1	2	2	2	[Master Protein] Catalase OS=Homo sapiens GN=CAT PE=1 SV=3
Confidence	Sequence	Modifications	Qvality PEP	Qvality q-value	# Protein Groups	# Proteins	# PSMs	Master Protein Accessions	# Missed Cleavages	Theo. MH+ [Da]	XCorr Sequest HT	Confidence Sequest HT	Percolator q-Value Sequest HT	Percolator PEP Sequest HT
High	FNTANDDNVTQVR		0.000215695	0	1	1	1	P04040	0	1493.7	2.61622	High	0	0.0001297
High	NLSVEDAAR		0.044515	0	1	1	1	P04040	0	974.49	1.82198	High	0	0.03632
2	2	2	2	[Master Protein] Peroxiredoxin-1 OS=Homo sapiens GN=PRDX1 PE=1 SV=1
Confidence	Sequence	Modifications	Qvality PEP	Qvality q-value	# Protein Groups	# Proteins	# PSMs	Master Protein Accessions	# Missed Cleavages	Theo. MH+ [Da]	XCorr Sequest HT	Confidence Sequest HT	Percolator q-Value Sequest HT	Percolator PEP Sequest HT
High	TIAQDYGVLK		0.0587346	0	1	1	1	Q06830	0	1107.6	1.37485	High	0	0.04863
High	QITVNDLPVGR		0.0114092	0	1	2	1	Q06830	0	1211.67	2.04364	High	0	0.008609
1	2	2	2	[Master Protein] Heterogeneous nuclear ribonucleoprotein H3 OS=Homo sapiens GN=HNRNPH3 PE=1 SV=2
Confidence	Sequence	Modifications	Qvality PEP	Qvality q-value	# Protein Groups	# Proteins	# PSMs	Master Protein Accessions	# Missed Cleavages	Theo. MH+ [Da]	XCorr Sequest HT	Confidence Sequest HT	Percolator q-Value Sequest HT	Percolator PEP Sequest HT
High	EIAENALGK		0.0437359	0	1	1	1	P31942	0	944.505	1.9834	High	0	0.03567
High	VHIDIGADGR		0.0574605	0	1	1	1	P31942	0	1052.55	2.17928	High	0	0.04764
1	2	2	2	[Master Protein] Splicing factor 3B subunit 3 OS=Homo sapiens GN=SF3B3 PE=1 SV=4
Confidence	Sequence	Modifications	Qvality PEP	Qvality q-value	# Protein Groups	# Proteins	# PSMs	Master Protein Accessions	# Missed Cleavages	Theo. MH+ [Da]	XCorr Sequest HT	Confidence Sequest HT	Percolator q-Value Sequest HT	Percolator PEP Sequest HT
High	FLAVGLVDNTVR		0.00762887	0	1	1	1	Q15393	0	1303.74	2.30532	High	0	0.005606
High	TVLDPVTGDLSDTR		0.218405	0.00971834	1	1	1	Q15393	0	1488.75	1.401	High	0.007979	0.1961
1	2	2	2	[Master Protein] 40S ribosomal protein S2 OS=Homo sapiens GN=RPS2 PE=1 SV=2
Confidence	Sequence	Modifications	Qvality PEP	Qvality q-value	# Protein Groups	# Proteins	# PSMs	Master Protein Accessions	# Missed Cleavages	Theo. MH+ [Da]	XCorr Sequest HT	Confidence Sequest HT	Percolator q-Value Sequest HT	Percolator PEP Sequest HT
High	GCTATLGNFAK	1xCarbamidomethyl [C2]	0.00134821	0	1	1	1	P15880	0	1139.55	2.36899	High	0	0.0008986
High	ATFDAISK		0.139019	0.0064569	1	1	1	P15880	0	852.446	1.4007	High	0.005251	0.1211
1	2	2	2	[Master Protein] Myelin expression factor 2 OS=Homo sapiens GN=MYEF2 PE=1 SV=3
Confidence	Sequence	Modifications	Qvality PEP	Qvality q-value	# Protein Groups	# Proteins	# PSMs	Master Protein Accessions	# Missed Cleavages	Theo. MH+ [Da]	XCorr Sequest HT	Confidence Sequest HT	Percolator q-Value Sequest HT	Percolator PEP Sequest HT
High	SVPHEEYR		0.0743646	0	1	1	1	Q9P2K5	0	1016.48	1.45723	High	0	0.06257
High	FDSPESAEK		0.172591	0.00744503	1	1	1	Q9P2K5	0	1009.45	1.83543	High	0.006105	0.1524
1	2	2	2	[Master Protein] RNA-binding protein 39 OS=Homo sapiens GN=RBM39 PE=1 SV=2
Confidence	Sequence	Modifications	Qvality PEP	Qvality q-value	# Protein Groups	# Proteins	# PSMs	Master Protein Accessions	# Missed Cleavages	Theo. MH+ [Da]	XCorr Sequest HT	Confidence Sequest HT	Percolator q-Value Sequest HT	Percolator PEP Sequest HT
High	TGIDLGTTGR		0.0825348	0	1	1	1	Q14498	0	990.521	2.07818	High	0	0.06995
High	TDASSASSFLDSDELER		0.00604499	0	1	1	1	Q14498	0	1829.8	2.20667	High	0	0.004381
1	2	2	2	[Master Protein] THO complex subunit 4 OS=Homo sapiens GN=ALYREF PE=1 SV=3
Confidence	Sequence	Modifications	Qvality PEP	Qvality q-value	# Protein Groups	# Proteins	# PSMs	Master Protein Accessions	# Missed Cleavages	Theo. MH+ [Da]	XCorr Sequest HT	Confidence Sequest HT	Percolator q-Value Sequest HT	Percolator PEP Sequest HT
High	SLGTADVHFER		0.0317994	0	1	1	1	Q86V81	0	1231.61	2.0517	High	0	0.02547
High	QQLSAEELDAQLDAYNAR		3.35656e-06	0	1	1	1	Q86V81	0	2034.97	4.00162	High	0	1.588e-06
5	2	2	2	[Master Protein] Histone H1.3 OS=Homo sapiens GN=HIST1H1D PE=1 SV=2
Confidence	Sequence	Modifications	Qvality PEP	Qvality q-value	# Protein Groups	# Proteins	# PSMs	Master Protein Accessions	# Missed Cleavages	Theo. MH+ [Da]	XCorr Sequest HT	Confidence Sequest HT	Percolator q-Value Sequest HT	Percolator PEP Sequest HT
High	ALAAAGYDVEKNNSR		4.27548e-06	0	1	5	1	P16402	1	1578.79	4.0814	High	0	2.051e-06
High	ASGPPVSELITK		0.162897	0.00744503	1	3	1	P16402	0	1198.67	1.74793	High	0.006105	0.1432
1	2	2	2	[Master Protein] Cleavage and polyadenylation specificity factor subunit 7 OS=Homo sapiens GN=CPSF7 PE=1 SV=1
Confidence	Sequence	Modifications	Qvality PEP	Qvality q-value	# Protein Groups	# Proteins	# PSMs	Master Protein Accessions	# Missed Cleavages	Theo. MH+ [Da]	XCorr Sequest HT	Confidence Sequest HT	Percolator q-Value Sequest HT	Percolator PEP Sequest HT
High	QNLSQFEAQAR		0.00212922	0	1	1	1	Q8N684	0	1291.64	2.64482	High	0	0.001457
High	ATPSENLVPSSAR		0.0237152	0	1	1	1	Q8N684	0	1328.68	1.5506	High	0	0.01865
1	2	2	2	[Master Protein] ATP synthase subunit alpha, mitochondrial OS=Homo sapiens GN=ATP5A1 PE=1 SV=1
Confidence	Sequence	Modifications	Qvality PEP	Qvality q-value	# Protein Groups	# Proteins	# PSMs	Master Protein Accessions	# Missed Cleavages	Theo. MH+ [Da]	XCorr Sequest HT	Confidence Sequest HT	Percolator q-Value Sequest HT	Percolator PEP Sequest HT
High	EAYPGDVFYLHSR		0.00694466	0	1	1	1	P25705	0	1553.74	2.0474	High	0	0.005073
High	AVDSLVPIGR		0.165616	0.00744503	1	1	1	P25705	0	1026.59	1.71805	High	0.006105	0.1462
1	2	2	2	[Master Protein] Cleavage and polyadenylation specificity factor subunit 6 OS=Homo sapiens GN=CPSF6 PE=1 SV=2
Confidence	Sequence	Modifications	Qvality PEP	Qvality q-value	# Protein Groups	# Proteins	# PSMs	Master Protein Accessions	# Missed Cleavages	Theo. MH+ [Da]	XCorr Sequest HT	Confidence Sequest HT	Percolator q-Value Sequest HT	Percolator PEP Sequest HT
High	GAAPNVVYTYTGKR		0.0718183	0	1	1	1	Q16630	1	1496.79	2.05179	High	0	0.06033
High	GFALVGVGSEASSK		0.00155605	0	1	1	1	Q16630	0	1308.68	2.96445	High	0	0.001044
1	2	2	2	[Master Protein] Splicing factor 3B subunit 2 OS=Homo sapiens GN=SF3B2 PE=1 SV=2
Confidence	Sequence	Modifications	Qvality PEP	Qvality q-value	# Protein Groups	# Proteins	# PSMs	Master Protein Accessions	# Missed Cleavages	Theo. MH+ [Da]	XCorr Sequest HT	Confidence Sequest HT	Percolator q-Value Sequest HT	Percolator PEP Sequest HT
High	GVSSESSGDREKDSTR		0.0338365	0	1	1	1	Q13435	2	1696.77	1.93747	High	0	0.02713
High	AAVLLEQER		0.22638	0.00971834	1	1	1	Q13435	0	1028.57	1.50265	High	0.009049	0.2032
1	2	2	2	[Master Protein] Heterogeneous nuclear ribonucleoprotein U-like protein 2 OS=Homo sapiens GN=HNRNPUL2 PE=1 SV=1
Confidence	Sequence	Modifications	Qvality PEP	Qvality q-value	# Protein Groups	# Proteins	# PSMs	Master Protein Accessions	# Missed Cleavages	Theo. MH+ [Da]	XCorr Sequest HT	Confidence Sequest HT	Percolator q-Value Sequest HT	Percolator PEP Sequest HT
High	NFILDQCNVYNSGQR	1xCarbamidomethyl [C7]	3.96469e-05	0	1	1	1	Q1KMD3	0	1827.84	2.99577	High	0	2.16e-05
High	DLLVQQASQCLSK	1xCarbamidomethyl [C10]	0.102835	0.00168508	1	1	1	Q1KMD3	0	1489.77	1.51362	High	0.001365	0.08811
4	2	2	2	[Master Protein] Ubiquitin-40S ribosomal protein S27a OS=Homo sapiens GN=RPS27A PE=1 SV=2
Confidence	Sequence	Modifications	Qvality PEP	Qvality q-value	# Protein Groups	# Proteins	# PSMs	Master Protein Accessions	# Missed Cleavages	Theo. MH+ [Da]	XCorr Sequest HT	Confidence Sequest HT	Percolator q-Value Sequest HT	Percolator PEP Sequest HT
High	TITLEVEPSDTIENVK		0.000135954	0	1	4	1	P62979	0	1787.93	2.88746	High	0	7.937e-05
High	IQDKEGIPPDQQR		0.0132219	0	1	4	1	P62979	1	1523.78	2.32071	High	0	0.01006
2	2	2	2	[Master Protein] Neutrophil defensin 1 OS=Homo sapiens GN=DEFA1 PE=1 SV=1
Confidence	Sequence	Modifications	Qvality PEP	Qvality q-value	# Protein Groups	# Proteins	# PSMs	Master Protein Accessions	# Missed Cleavages	Theo. MH+ [Da]	XCorr Sequest HT	Confidence Sequest HT	Percolator q-Value Sequest HT	Percolator PEP Sequest HT
High	YGTCIYQGR	1xCarbamidomethyl [C4]	0.0164552	0	1	2	1	P59665	0	1117.51	1.65158	High	0	0.01265
High	IPACIAGER	1xCarbamidomethyl [C4]	0.181306	0.00869932	1	2	1	P59665	0	986.509	1.39141	High	0.007131	0.1608
1	1	3	3	[Master Protein] Heterogeneous nuclear ribonucleoprotein Q OS=Homo sapiens GN=SYNCRIP PE=1 SV=2
Confidence	Sequence	Modifications	Qvality PEP	Qvality q-value	# Protein Groups	# Proteins	# PSMs	Master Protein Accessions	# Missed Cleavages	Theo. MH+ [Da]	XCorr Sequest HT	Confidence Sequest HT	Percolator q-Value Sequest HT	Percolator PEP Sequest HT
High	TGYTLDVTTGQR		0.000621027	0	2	2	1	O43390; O60506	0	1311.65	2.80781	High	0	0.0003962
High	TGYTLDVTTGQRK		0.00966981	0	2	2	1	O43390; O60506	1	1439.75	1.66034	High	0	0.007204
High	LYNNHEIR		0.0613658	0	1	1	1	O60506	0	1058.54	1.28148	High	0	0.05101
2	1	2	2	[Master Protein] Heterogeneous nuclear ribonucleoprotein A3 OS=Homo sapiens GN=HNRNPA3 PE=1 SV=2
Confidence	Sequence	Modifications	Qvality PEP	Qvality q-value	# Protein Groups	# Proteins	# PSMs	Master Protein Accessions	# Missed Cleavages	Theo. MH+ [Da]	XCorr Sequest HT	Confidence Sequest HT	Percolator q-Value Sequest HT	Percolator PEP Sequest HT
High	SSGSPYGGGYGSGGGSGGYGSR		5.14143e-05	0	1	1	1	P51991	0	1910.79	3.04028	High	0	2.842e-05
High	IFVGGIK		0.153697	0.00744503	4	5	3	P51991; Q13151; P22626; P09651	0	733.461	1.31548	High	0.006105	0.1351
1	1	2	2	[Master Protein] Heterogeneous nuclear ribonucleoprotein A/B OS=Homo sapiens GN=HNRNPAB PE=1 SV=2
Confidence	Sequence	Modifications	Qvality PEP	Qvality q-value	# Protein Groups	# Proteins	# PSMs	Master Protein Accessions	# Missed Cleavages	Theo. MH+ [Da]	XCorr Sequest HT	Confidence Sequest HT	Percolator q-Value Sequest HT	Percolator PEP Sequest HT
High	FGEVVDCTIK	1xCarbamidomethyl [C7]	0.0366457	0	3	3	2	Q99729; Q14103; O14979	0	1167.57	1.5722	High	0	0.02953
High	EVYQQQQYGSGGR		0.000483207	0	1	1	1	Q99729	0	1499.69	2.5508	High	0	0.0003036
1	1	2	2	[Master Protein] Heterogeneous nuclear ribonucleoprotein D-like OS=Homo sapiens GN=HNRNPDL PE=1 SV=3
Confidence	Sequence	Modifications	Qvality PEP	Qvality q-value	# Protein Groups	# Proteins	# PSMs	Master Protein Accessions	# Missed Cleavages	Theo. MH+ [Da]	XCorr Sequest HT	Confidence Sequest HT	Percolator q-Value Sequest HT	Percolator PEP Sequest HT
High	FGEVVDCTIK	1xCarbamidomethyl [C7]	0.0366457	0	3	3	2	Q99729; Q14103; O14979	0	1167.57	1.5722	High	0	0.02953
High	FGEVVDCTIKTDPVTGR	1xCarbamidomethyl [C7]	0.0030743	0	1	1	1	O14979	1	1893.94	3.13971	High	0	0.002152
1	1	1	2	[Master Protein] Septin-6 OS=Homo sapiens GN=SEPT6 PE=1 SV=4
Confidence	Sequence	Modifications	Qvality PEP	Qvality q-value	# Protein Groups	# Proteins	# PSMs	Master Protein Accessions	# Missed Cleavages	Theo. MH+ [Da]	XCorr Sequest HT	Confidence Sequest HT	Percolator q-Value Sequest HT	Percolator PEP Sequest HT
High	EEEMRQMFVQR	1xOxidation [M]	0.224587	0.00971834	1	1	2	Q14141	1	1498.68	1.02326	High	0.007979	0.2019
4	1	1	1	[Master Protein] Heterogeneous nuclear ribonucleoproteins C1/C2 OS=Homo sapiens GN=HNRNPC PE=1 SV=4
Confidence	Sequence	Modifications	Qvality PEP	Qvality q-value	# Protein Groups	# Proteins	# PSMs	Master Protein Accessions	# Missed Cleavages	Theo. MH+ [Da]	XCorr Sequest HT	Confidence Sequest HT	Percolator q-Value Sequest HT	Percolator PEP Sequest HT
High	VFIGNLNTLVVK		0.0267417	0	1	4	1	P07910	0	1316.79	1.29075	High	0	0.02116
1	1	1	1	[Master Protein] Protein POF1B OS=Homo sapiens GN=POF1B PE=1 SV=3
Confidence	Sequence	Modifications	Qvality PEP	Qvality q-value	# Protein Groups	# Proteins	# PSMs	Master Protein Accessions	# Missed Cleavages	Theo. MH+ [Da]	XCorr Sequest HT	Confidence Sequest HT	Percolator q-Value Sequest HT	Percolator PEP Sequest HT
High	NLEQENQNLR		0.114432	0.00168508	1	1	1	Q8WVV4	0	1257.62	1.16063	High	0.001365	0.09875
2	1	1	1	[Master Protein] Spliceosome RNA helicase DDX39B OS=Homo sapiens GN=DDX39B PE=1 SV=1
Confidence	Sequence	Modifications	Qvality PEP	Qvality q-value	# Protein Groups	# Proteins	# PSMs	Master Protein Accessions	# Missed Cleavages	Theo. MH+ [Da]	XCorr Sequest HT	Confidence Sequest HT	Percolator q-Value Sequest HT	Percolator PEP Sequest HT
High	ILVATNLFGR		0.0137029	0	1	2	1	Q13838	0	1103.66	1.79139	High	0	0.01045
1	1	1	1	[Master Protein] Plexin domain-containing protein 1 OS=Homo sapiens GN=PLXDC1 PE=1 SV=2
Confidence	Sequence	Modifications	Qvality PEP	Qvality q-value	# Protein Groups	# Proteins	# PSMs	Master Protein Accessions	# Missed Cleavages	Theo. MH+ [Da]	XCorr Sequest HT	Confidence Sequest HT	Percolator q-Value Sequest HT	Percolator PEP Sequest HT
High	QEWMDYGCAQEAEGR	1xOxidation [M4]; 1xCarbamidomethyl [C8]	0.183546	0.00869932	1	1	1	Q8IUK5	0	1845.72	1.34534	High	0.007131	0.1631
1	1	1	1	[Master Protein] E3 ubiquitin-protein ligase RING2 OS=Homo sapiens GN=RNF2 PE=1 SV=1
Confidence	Sequence	Modifications	Qvality PEP	Qvality q-value	# Protein Groups	# Proteins	# PSMs	Master Protein Accessions	# Missed Cleavages	Theo. MH+ [Da]	XCorr Sequest HT	Confidence Sequest HT	Percolator q-Value Sequest HT	Percolator PEP Sequest HT
High	LALEELR		0.154338	0.00744503	1	1	1	Q99496	0	843.493	1.20648	High	0.006105	0.1352
1	1	1	1	[Master Protein] Zinc finger RNA-binding protein OS=Homo sapiens GN=ZFR PE=1 SV=2
Confidence	Sequence	Modifications	Qvality PEP	Qvality q-value	# Protein Groups	# Proteins	# PSMs	Master Protein Accessions	# Missed Cleavages	Theo. MH+ [Da]	XCorr Sequest HT	Confidence Sequest HT	Percolator q-Value Sequest HT	Percolator PEP Sequest HT
High	GLTTTGNSSLNSTSNTK		0.222806	0.00971834	1	1	1	Q96KR1	0	1682.82	1.71622	High	0.007979	0.2002
1	1	1	1	[Master Protein] 40S ribosomal protein S13 OS=Homo sapiens GN=RPS13 PE=1 SV=2
Confidence	Sequence	Modifications	Qvality PEP	Qvality q-value	# Protein Groups	# Proteins	# PSMs	Master Protein Accessions	# Missed Cleavages	Theo. MH+ [Da]	XCorr Sequest HT	Confidence Sequest HT	Percolator q-Value Sequest HT	Percolator PEP Sequest HT
High	LILIESR		0.184297	0.00869932	1	1	1	P62277	0	843.53	1.60736	High	0.007131	0.1636
1	1	1	1	[Master Protein] 60S ribosomal protein L23a OS=Homo sapiens GN=RPL23A PE=1 SV=1
Confidence	Sequence	Modifications	Qvality PEP	Qvality q-value	# Protein Groups	# Proteins	# PSMs	Master Protein Accessions	# Missed Cleavages	Theo. MH+ [Da]	XCorr Sequest HT	Confidence Sequest HT	Percolator q-Value Sequest HT	Percolator PEP Sequest HT
High	LAPDYDALDVANK		0.00362841	0	1	1	1	P62750	0	1404.7	1.34164	High	0	0.002555
1	1	1	1	[Master Protein] Sorting nexin-18 OS=Homo sapiens GN=SNX18 PE=1 SV=2
Confidence	Sequence	Modifications	Qvality PEP	Qvality q-value	# Protein Groups	# Proteins	# PSMs	Master Protein Accessions	# Missed Cleavages	Theo. MH+ [Da]	XCorr Sequest HT	Confidence Sequest HT	Percolator q-Value Sequest HT	Percolator PEP Sequest HT
High	HFDWLYAR		0.109186	0.00168508	1	1	1	Q96RF0	0	1107.54	1.06338	High	0.001365	0.09401
1	1	1	1	[Master Protein] 60 kDa heat shock protein, mitochondrial OS=Homo sapiens GN=HSPD1 PE=1 SV=2
Confidence	Sequence	Modifications	Qvality PEP	Qvality q-value	# Protein Groups	# Proteins	# PSMs	Master Protein Accessions	# Missed Cleavages	Theo. MH+ [Da]	XCorr Sequest HT	Confidence Sequest HT	Percolator q-Value Sequest HT	Percolator PEP Sequest HT
High	VTDALNATR		0.0836146	0	1	1	1	P10809	0	960.511	1.30781	High	0	0.07091
3	1	1	1	[Master Protein] Alpha-enolase OS=Homo sapiens GN=ENO1 PE=1 SV=2
Confidence	Sequence	Modifications	Qvality PEP	Qvality q-value	# Protein Groups	# Proteins	# PSMs	Master Protein Accessions	# Missed Cleavages	Theo. MH+ [Da]	XCorr Sequest HT	Confidence Sequest HT	Percolator q-Value Sequest HT	Percolator PEP Sequest HT
High	AAVPSGASTGIYEALELR		0.0629992	0	1	3	1	P06733	0	1804.94	1.87681	High	0	0.05238
1	1	1	1	[Master Protein] Stress-70 protein, mitochondrial OS=Homo sapiens GN=HSPA9 PE=1 SV=2
Confidence	Sequence	Modifications	Qvality PEP	Qvality q-value	# Protein Groups	# Proteins	# PSMs	Master Protein Accessions	# Missed Cleavages	Theo. MH+ [Da]	XCorr Sequest HT	Confidence Sequest HT	Percolator q-Value Sequest HT	Percolator PEP Sequest HT
High	QAVTNPNNTFYATK		0.146803	0.00744503	1	1	1	P38646	0	1568.77	1.87601	High	0.006105	0.1285
1	1	1	1	[Master Protein] Polyadenylate-binding protein 2 OS=Homo sapiens GN=PABPN1 PE=1 SV=3
Confidence	Sequence	Modifications	Qvality PEP	Qvality q-value	# Protein Groups	# Proteins	# PSMs	Master Protein Accessions	# Missed Cleavages	Theo. MH+ [Da]	XCorr Sequest HT	Confidence Sequest HT	Percolator q-Value Sequest HT	Percolator PEP Sequest HT
High	TSLALDESLFR		0.0159491	0	1	1	1	Q86U42	0	1251.66	2.55605	High	0	0.01224
1	1	1	1	[Master Protein] p53 apoptosis effector related to PMP-22 OS=Homo sapiens GN=PERP PE=2 SV=1
Confidence	Sequence	Modifications	Qvality PEP	Qvality q-value	# Protein Groups	# Proteins	# PSMs	Master Protein Accessions	# Missed Cleavages	Theo. MH+ [Da]	XCorr Sequest HT	Confidence Sequest HT	Percolator q-Value Sequest HT	Percolator PEP Sequest HT
High	CGLACER	2xCarbamidomethyl [C1; C5]	0.148654	0.00744503	1	1	1	Q96FX8	0	865.365	1.36543	High	0.006105	0.1302
1	1	1	1	[Master Protein] 40S ribosomal protein S8 OS=Homo sapiens GN=RPS8 PE=1 SV=2
Confidence	Sequence	Modifications	Qvality PEP	Qvality q-value	# Protein Groups	# Proteins	# PSMs	Master Protein Accessions	# Missed Cleavages	Theo. MH+ [Da]	XCorr Sequest HT	Confidence Sequest HT	Percolator q-Value Sequest HT	Percolator PEP Sequest HT
High	LTPEEEEILNK		0.0549925	0	1	1	1	P62241	0	1314.68	1.07806	High	0	0.04537
2	1	1	1	[Master Protein] SWI/SNF complex subunit SMARCC1 OS=Homo sapiens GN=SMARCC1 PE=1 SV=3
Confidence	Sequence	Modifications	Qvality PEP	Qvality q-value	# Protein Groups	# Proteins	# PSMs	Master Protein Accessions	# Missed Cleavages	Theo. MH+ [Da]	XCorr Sequest HT	Confidence Sequest HT	Percolator q-Value Sequest HT	Percolator PEP Sequest HT
High	EALEQQR		0.162897	0.00744503	1	2	1	Q92922	0	873.442	1.65932	High	0.006105	0.1435
1	1	1	1	[Master Protein] Serine/arginine-rich splicing factor 7 OS=Homo sapiens GN=SRSF7 PE=1 SV=1
Confidence	Sequence	Modifications	Qvality PEP	Qvality q-value	# Protein Groups	# Proteins	# PSMs	Master Protein Accessions	# Missed Cleavages	Theo. MH+ [Da]	XCorr Sequest HT	Confidence Sequest HT	Percolator q-Value Sequest HT	Percolator PEP Sequest HT
High	VYVGNLGTGAGKGELER		7.28742e-06	0	1	1	1	Q16629	1	1719.9	3.12651	High	0	3.604e-06
1	1	1	1	[Master Protein] Ras GTPase-activating protein-binding protein 2 OS=Homo sapiens GN=G3BP2 PE=1 SV=2
Confidence	Sequence	Modifications	Qvality PEP	Qvality q-value	# Protein Groups	# Proteins	# PSMs	Master Protein Accessions	# Missed Cleavages	Theo. MH+ [Da]	XCorr Sequest HT	Confidence Sequest HT	Percolator q-Value Sequest HT	Percolator PEP Sequest HT
High	VEAKPEVQSQPPR		0.00391544	0	1	1	1	Q9UN86	0	1464.78	2.80204	High	0	0.002774
1	1	1	1	[Master Protein] 60S ribosomal protein L6 OS=Homo sapiens GN=RPL6 PE=1 SV=3
Confidence	Sequence	Modifications	Qvality PEP	Qvality q-value	# Protein Groups	# Proteins	# PSMs	Master Protein Accessions	# Missed Cleavages	Theo. MH+ [Da]	XCorr Sequest HT	Confidence Sequest HT	Percolator q-Value Sequest HT	Percolator PEP Sequest HT
High	YYPTEDVPR		0.0124759	0	1	1	1	Q02878	0	1139.54	1.43092	High	0	0.009437
1	1	1	1	[Master Protein] Histone H1x OS=Homo sapiens GN=H1FX PE=1 SV=1
Confidence	Sequence	Modifications	Qvality PEP	Qvality q-value	# Protein Groups	# Proteins	# PSMs	Master Protein Accessions	# Missed Cleavages	Theo. MH+ [Da]	XCorr Sequest HT	Confidence Sequest HT	Percolator q-Value Sequest HT	Percolator PEP Sequest HT
High	ALVQNDTLLQVK		0.00123265	0	1	1	1	Q92522	0	1341.77	1.77817	High	0	0.0008185
1	1	1	1	[Master Protein] Hemoglobin subunit alpha OS=Homo sapiens GN=HBA1 PE=1 SV=2
Confidence	Sequence	Modifications	Qvality PEP	Qvality q-value	# Protein Groups	# Proteins	# PSMs	Master Protein Accessions	# Missed Cleavages	Theo. MH+ [Da]	XCorr Sequest HT	Confidence Sequest HT	Percolator q-Value Sequest HT	Percolator PEP Sequest HT
High	VGAHAGEYGAEALER		0.0131043	0	1	1	1	P69905	0	1529.73	2.75931	High	0	0.009963
1	1	1	1	[Master Protein] Serine/arginine-rich splicing factor 2 OS=Homo sapiens GN=SRSF2 PE=1 SV=4
Confidence	Sequence	Modifications	Qvality PEP	Qvality q-value	# Protein Groups	# Proteins	# PSMs	Master Protein Accessions	# Missed Cleavages	Theo. MH+ [Da]	XCorr Sequest HT	Confidence Sequest HT	Percolator q-Value Sequest HT	Percolator PEP Sequest HT
High	YGGGGYGR		0.0675635	0	1	1	1	Q01130	0	786.353	1.44553	High	0	0.05636
1	1	1	1	[Master Protein] Transformer-2 protein homolog beta OS=Homo sapiens GN=TRA2B PE=1 SV=1
Confidence	Sequence	Modifications	Qvality PEP	Qvality q-value	# Protein Groups	# Proteins	# PSMs	Master Protein Accessions	# Missed Cleavages	Theo. MH+ [Da]	XCorr Sequest HT	Confidence Sequest HT	Percolator q-Value Sequest HT	Percolator PEP Sequest HT
High	GYDDRDYYSR		0.0319408	0	1	1	1	P62995	1	1309.54	1.83378	High	0	0.0256
1	1	1	1	[Master Protein] 60S ribosomal protein L3 OS=Homo sapiens GN=RPL3 PE=1 SV=2
Confidence	Sequence	Modifications	Qvality PEP	Qvality q-value	# Protein Groups	# Proteins	# PSMs	Master Protein Accessions	# Missed Cleavages	Theo. MH+ [Da]	XCorr Sequest HT	Confidence Sequest HT	Percolator q-Value Sequest HT	Percolator PEP Sequest HT
High	VAFSVAR		0.170471	0.00744503	1	1	1	P39023	0	749.43	1.38547	High	0.006105	0.1505
1	1	1	1	[Master Protein] Structural maintenance of chromosomes protein 1A OS=Homo sapiens GN=SMC1A PE=1 SV=2
Confidence	Sequence	Modifications	Qvality PEP	Qvality q-value	# Protein Groups	# Proteins	# PSMs	Master Protein Accessions	# Missed Cleavages	Theo. MH+ [Da]	XCorr Sequest HT	Confidence Sequest HT	Percolator q-Value Sequest HT	Percolator PEP Sequest HT
High	LNEQQSVLQR		0.0179108	0	1	1	1	Q14683	0	1214.65	1.72752	High	0	0.01385
1	1	1	1	[Master Protein] Scaffold attachment factor B1 OS=Homo sapiens GN=SAFB PE=1 SV=4
Confidence	Sequence	Modifications	Qvality PEP	Qvality q-value	# Protein Groups	# Proteins	# PSMs	Master Protein Accessions	# Missed Cleavages	Theo. MH+ [Da]	XCorr Sequest HT	Confidence Sequest HT	Percolator q-Value Sequest HT	Percolator PEP Sequest HT
High	SKDQDDQKPGPSER		0.0972519	0.00168508	1	1	1	Q15424	1	1586.74	1.46469	High	0.001365	0.08319
5	1	1	1	[Master Protein] Hemoglobin subunit delta OS=Homo sapiens GN=HBD PE=1 SV=2
Confidence	Sequence	Modifications	Qvality PEP	Qvality q-value	# Protein Groups	# Proteins	# PSMs	Master Protein Accessions	# Missed Cleavages	Theo. MH+ [Da]	XCorr Sequest HT	Confidence Sequest HT	Percolator q-Value Sequest HT	Percolator PEP Sequest HT
High	LLVVYPWTQR		0.0288403	0	1	5	1	P02042	0	1274.73	2.25563	High	0	0.0229
1	1	1	1	[Master Protein] Pre-mRNA-splicing factor ATP-dependent RNA helicase DHX15 OS=Homo sapiens GN=DHX15 PE=1 SV=2
Confidence	Sequence	Modifications	Qvality PEP	Qvality q-value	# Protein Groups	# Proteins	# PSMs	Master Protein Accessions	# Missed Cleavages	Theo. MH+ [Da]	XCorr Sequest HT	Confidence Sequest HT	Percolator q-Value Sequest HT	Percolator PEP Sequest HT
High	EVDDLGPEVGDIK		0.179827	0.00869932	1	1	1	O43143	0	1385.68	1.71156	High	0.007131	0.1595
1	1	1	1	[Master Protein] Cathepsin D OS=Homo sapiens GN=CTSD PE=1 SV=1
Confidence	Sequence	Modifications	Qvality PEP	Qvality q-value	# Protein Groups	# Proteins	# PSMs	Master Protein Accessions	# Missed Cleavages	Theo. MH+ [Da]	XCorr Sequest HT	Confidence Sequest HT	Percolator q-Value Sequest HT	Percolator PEP Sequest HT
High	VGFAEAAR		0.0658155	0	1	1	1	P07339	0	820.431	2.29298	High	0	0.05489
1	1	1	1	[Master Protein] Desmocollin-1 OS=Homo sapiens GN=DSC1 PE=1 SV=2
Confidence	Sequence	Modifications	Qvality PEP	Qvality q-value	# Protein Groups	# Proteins	# PSMs	Master Protein Accessions	# Missed Cleavages	Theo. MH+ [Da]	XCorr Sequest HT	Confidence Sequest HT	Percolator q-Value Sequest HT	Percolator PEP Sequest HT
High	VTATDLDEPDTLHTR		0.00694466	0	1	1	1	Q08554	0	1683.82	2.37368	High	0	0.005086
1	1	1	1	[Master Protein] Protein-glutamine gamma-glutamyltransferase K OS=Homo sapiens GN=TGM1 PE=1 SV=4
Confidence	Sequence	Modifications	Qvality PEP	Qvality q-value	# Protein Groups	# Proteins	# PSMs	Master Protein Accessions	# Missed Cleavages	Theo. MH+ [Da]	XCorr Sequest HT	Confidence Sequest HT	Percolator q-Value Sequest HT	Percolator PEP Sequest HT
High	ILNVGDIGGNETVTLR		0.18205	0.00869932	1	1	1	P22735	0	1670.91	2.23691	High	0.007131	0.1612
1	1	1	1	[Master Protein] Vimentin OS=Homo sapiens GN=VIM PE=1 SV=4
Confidence	Sequence	Modifications	Qvality PEP	Qvality q-value	# Protein Groups	# Proteins	# PSMs	Master Protein Accessions	# Missed Cleavages	Theo. MH+ [Da]	XCorr Sequest HT	Confidence Sequest HT	Percolator q-Value Sequest HT	Percolator PEP Sequest HT
High	LLQDSVDFSLADAINTEFK		0.00143548	0	1	1	1	P08670	0	2126.07	2.34417	High	0	0.0009606
2	1	1	1	[Master Protein] Putative annexin A2-like protein OS=Homo sapiens GN=ANXA2P2 PE=5 SV=2
Confidence	Sequence	Modifications	Qvality PEP	Qvality q-value	# Protein Groups	# Proteins	# PSMs	Master Protein Accessions	# Missed Cleavages	Theo. MH+ [Da]	XCorr Sequest HT	Confidence Sequest HT	Percolator q-Value Sequest HT	Percolator PEP Sequest HT
High	TNQELQEINR		0.00640716	0	1	2	1	A6NMY6	0	1244.62	2.95342	High	0	0.004659
1	1	1	1	[Master Protein] 5'-3' exoribonuclease 2 OS=Homo sapiens GN=XRN2 PE=1 SV=1
Confidence	Sequence	Modifications	Qvality PEP	Qvality q-value	# Protein Groups	# Proteins	# PSMs	Master Protein Accessions	# Missed Cleavages	Theo. MH+ [Da]	XCorr Sequest HT	Confidence Sequest HT	Percolator q-Value Sequest HT	Percolator PEP Sequest HT
High	NSPGSQVASNPR		0.0149162	0	1	1	1	Q9H0D6	0	1213.59	1.98911	High	0	0.01143
1	1	1	1	[Master Protein] Ras GTPase-activating protein-binding protein 1 OS=Homo sapiens GN=G3BP1 PE=1 SV=1
Confidence	Sequence	Modifications	Qvality PEP	Qvality q-value	# Protein Groups	# Proteins	# PSMs	Master Protein Accessions	# Missed Cleavages	Theo. MH+ [Da]	XCorr Sequest HT	Confidence Sequest HT	Percolator q-Value Sequest HT	Percolator PEP Sequest HT
High	EAGEQGDIEPR		0.00575455	0	1	1	1	Q13283	0	1200.55	2.40847	High	0	0.00417
1	1	1	1	[Master Protein] 60S ribosomal protein L37a OS=Homo sapiens GN=RPL37A PE=1 SV=2
Confidence	Sequence	Modifications	Qvality PEP	Qvality q-value	# Protein Groups	# Proteins	# PSMs	Master Protein Accessions	# Missed Cleavages	Theo. MH+ [Da]	XCorr Sequest HT	Confidence Sequest HT	Percolator q-Value Sequest HT	Percolator PEP Sequest HT
High	TVAGGAWTYNTTSAVTVK		0.224587	0.00971834	1	1	1	P61513	0	1826.93	1.47128	High	0.007979	0.2021
1	1	1	1	[Master Protein] Metastasis-associated in colon cancer protein 1 OS=Homo sapiens GN=MACC1 PE=1 SV=2
Confidence	Sequence	Modifications	Qvality PEP	Qvality q-value	# Protein Groups	# Proteins	# PSMs	Master Protein Accessions	# Missed Cleavages	Theo. MH+ [Da]	XCorr Sequest HT	Confidence Sequest HT	Percolator q-Value Sequest HT	Percolator PEP Sequest HT
High	QQMEAYEIPHR	1xOxidation [M3]	0.207308	0.00971834	1	1	1	Q6ZN28	0	1417.65	0.742049	High	0.007979	0.1854
1	1	1	1	[Master Protein] F-box only protein 50 OS=Homo sapiens GN=NCCRP1 PE=1 SV=1
Confidence	Sequence	Modifications	Qvality PEP	Qvality q-value	# Protein Groups	# Proteins	# PSMs	Master Protein Accessions	# Missed Cleavages	Theo. MH+ [Da]	XCorr Sequest HT	Confidence Sequest HT	Percolator q-Value Sequest HT	Percolator PEP Sequest HT
High	VTDSSVSVQLRE		0.0638316	0	1	1	1	Q6ZVX7	1	1319.68	1.43077	High	0	0.05322
1	1	1	1	[Master Protein] Annexin A1 OS=Homo sapiens GN=ANXA1 PE=1 SV=2
Confidence	Sequence	Modifications	Qvality PEP	Qvality q-value	# Protein Groups	# Proteins	# PSMs	Master Protein Accessions	# Missed Cleavages	Theo. MH+ [Da]	XCorr Sequest HT	Confidence Sequest HT	Percolator q-Value Sequest HT	Percolator PEP Sequest HT
High	DITSDTSGDFR		0.0964188	0.00168508	1	1	1	P04083	0	1213.53	1.39175	High	0.001365	0.08219
1	1	1	1	[Master Protein] 60S ribosomal protein L4 OS=Homo sapiens GN=RPL4 PE=1 SV=5
Confidence	Sequence	Modifications	Qvality PEP	Qvality q-value	# Protein Groups	# Proteins	# PSMs	Master Protein Accessions	# Missed Cleavages	Theo. MH+ [Da]	XCorr Sequest HT	Confidence Sequest HT	Percolator q-Value Sequest HT	Percolator PEP Sequest HT
High	AAAAAAALQAK		0.0179909	0	1	1	1	P36578	0	956.552	2.76568	High	0	0.01392
1	1	1	1	[Master Protein] Lysozyme C OS=Homo sapiens GN=LYZ PE=1 SV=1
Confidence	Sequence	Modifications	Qvality PEP	Qvality q-value	# Protein Groups	# Proteins	# PSMs	Master Protein Accessions	# Missed Cleavages	Theo. MH+ [Da]	XCorr Sequest HT	Confidence Sequest HT	Percolator q-Value Sequest HT	Percolator PEP Sequest HT
High	STDYGIFQINSR		0.00407647	0	1	1	1	P61626	0	1400.68	1.715	High	0	0.002892
1	1	1	1	[Master Protein] S-adenosylmethionine synthase isoform type-2 OS=Homo sapiens GN=MAT2A PE=1 SV=1
Confidence	Sequence	Modifications	Qvality PEP	Qvality q-value	# Protein Groups	# Proteins	# PSMs	Master Protein Accessions	# Missed Cleavages	Theo. MH+ [Da]	XCorr Sequest HT	Confidence Sequest HT	Percolator q-Value Sequest HT	Percolator PEP Sequest HT
High	TAAYGHFGR		0.0641114	0	1	1	1	P31153	0	979.474	1.04136	High	0	0.05341
1	1	1	1	[Master Protein] Cystatin-A OS=Homo sapiens GN=CSTA PE=1 SV=1
Confidence	Sequence	Modifications	Qvality PEP	Qvality q-value	# Protein Groups	# Proteins	# PSMs	Master Protein Accessions	# Missed Cleavages	Theo. MH+ [Da]	XCorr Sequest HT	Confidence Sequest HT	Percolator q-Value Sequest HT	Percolator PEP Sequest HT
High	TQVVAGTNYYIK		0.0113077	0	1	1	1	P01040	0	1356.72	1.44631	High	0	0.008512
1	1	1	1	[Master Protein] Fragile X mental retardation syndrome-related protein 1 OS=Homo sapiens GN=FXR1 PE=1 SV=3
Confidence	Sequence	Modifications	Qvality PEP	Qvality q-value	# Protein Groups	# Proteins	# PSMs	Master Protein Accessions	# Missed Cleavages	Theo. MH+ [Da]	XCorr Sequest HT	Confidence Sequest HT	Percolator q-Value Sequest HT	Percolator PEP Sequest HT
High	EISEGDEVEVYSR		0.00015139	0	1	1	1	P51114	0	1511.69	2.72828	High	0	8.909e-05
1	1	1	1	[Master Protein] Chromodomain-helicase-DNA-binding protein 1-like OS=Homo sapiens GN=CHD1L PE=1 SV=2
Confidence	Sequence	Modifications	Qvality PEP	Qvality q-value	# Protein Groups	# Proteins	# PSMs	Master Protein Accessions	# Missed Cleavages	Theo. MH+ [Da]	XCorr Sequest HT	Confidence Sequest HT	Percolator q-Value Sequest HT	Percolator PEP Sequest HT
High	IYELAGK		0.141373	0.0064569	1	1	1	Q86WJ1	0	793.445	0.998774	High	0.005251	0.1236
2	1	1	1	[Master Protein] 40S ribosomal protein S27 OS=Homo sapiens GN=RPS27 PE=1 SV=3
Confidence	Sequence	Modifications	Qvality PEP	Qvality q-value	# Protein Groups	# Proteins	# PSMs	Master Protein Accessions	# Missed Cleavages	Theo. MH+ [Da]	XCorr Sequest HT	Confidence Sequest HT	Percolator q-Value Sequest HT	Percolator PEP Sequest HT
High	LTEGCSFR	1xCarbamidomethyl [C5]	0.165616	0.00744503	1	2	1	P42677	0	969.446	1.47773	High	0.006105	0.1464
1	1	1	1	[Master Protein] Histone H4 OS=Homo sapiens GN=HIST1H4A PE=1 SV=2
Confidence	Sequence	Modifications	Qvality PEP	Qvality q-value	# Protein Groups	# Proteins	# PSMs	Master Protein Accessions	# Missed Cleavages	Theo. MH+ [Da]	XCorr Sequest HT	Confidence Sequest HT	Percolator q-Value Sequest HT	Percolator PEP Sequest HT
High	DNIQGITKPAIR		0.0259222	0	1	1	1	P62805	0	1325.75	2.55402	High	0	0.02049
1	1	1	1	[Master Protein] 60S ribosomal protein L19 OS=Homo sapiens GN=RPL19 PE=1 SV=1
Confidence	Sequence	Modifications	Qvality PEP	Qvality q-value	# Protein Groups	# Proteins	# PSMs	Master Protein Accessions	# Missed Cleavages	Theo. MH+ [Da]	XCorr Sequest HT	Confidence Sequest HT	Percolator q-Value Sequest HT	Percolator PEP Sequest HT
High	LLADQAEAR		0.016677	0	1	1	1	P84098	0	986.527	1.7781	High	0	0.01283
1	1	1	1	[Master Protein] Ribosomal L1 domain-containing protein 1 OS=Homo sapiens GN=RSL1D1 PE=1 SV=3
Confidence	Sequence	Modifications	Qvality PEP	Qvality q-value	# Protein Groups	# Proteins	# PSMs	Master Protein Accessions	# Missed Cleavages	Theo. MH+ [Da]	XCorr Sequest HT	Confidence Sequest HT	Percolator q-Value Sequest HT	Percolator PEP Sequest HT
High	EINDCIGGTVLNISK	1xCarbamidomethyl [C5]	0.159556	0.00744503	1	1	1	O76021	0	1632.83	1.24507	High	0.006105	0.1401
1	1	1	1	[Master Protein] Glyceraldehyde-3-phosphate dehydrogenase, testis-specific OS=Homo sapiens GN=GAPDHS PE=1 SV=2
Confidence	Sequence	Modifications	Qvality PEP	Qvality q-value	# Protein Groups	# Proteins	# PSMs	Master Protein Accessions	# Missed Cleavages	Theo. MH+ [Da]	XCorr Sequest HT	Confidence Sequest HT	Percolator q-Value Sequest HT	Percolator PEP Sequest HT
High	AGIALNDNFVK		0.131616	0.0032703	1	1	1	O14556	0	1161.63	2.08617	High	0.002661	0.1144
1	1	1	1	[Master Protein] Zinc-alpha-2-glycoprotein OS=Homo sapiens GN=AZGP1 PE=1 SV=2
Confidence	Sequence	Modifications	Qvality PEP	Qvality q-value	# Protein Groups	# Proteins	# PSMs	Master Protein Accessions	# Missed Cleavages	Theo. MH+ [Da]	XCorr Sequest HT	Confidence Sequest HT	Percolator q-Value Sequest HT	Percolator PEP Sequest HT
High	AYLEEECPATLR	1xCarbamidomethyl [C7]	0.0213116	0	1	1	1	P25311	0	1451.68	1.7878	High	0	0.01661
1	1	1	1	[Master Protein] 60S ribosomal protein L18 OS=Homo sapiens GN=RPL18 PE=1 SV=2
Confidence	Sequence	Modifications	Qvality PEP	Qvality q-value	# Protein Groups	# Proteins	# PSMs	Master Protein Accessions	# Missed Cleavages	Theo. MH+ [Da]	XCorr Sequest HT	Confidence Sequest HT	Percolator q-Value Sequest HT	Percolator PEP Sequest HT
High	GCGTVLLSGPR	1xCarbamidomethyl [C2]	0.177628	0.00744503	1	1	1	Q07020	0	1116.58	1.71188	High	0.006105	0.1573
1	1	1	1	[Master Protein] 60S ribosomal protein L11 OS=Homo sapiens GN=RPL11 PE=1 SV=2
Confidence	Sequence	Modifications	Qvality PEP	Qvality q-value	# Protein Groups	# Proteins	# PSMs	Master Protein Accessions	# Missed Cleavages	Theo. MH+ [Da]	XCorr Sequest HT	Confidence Sequest HT	Percolator q-Value Sequest HT	Percolator PEP Sequest HT
High	VLEQLTGQTPVFSK		0.175454	0.00744503	1	1	1	P62913	0	1546.85	1.774	High	0.006105	0.1549
4	1	1	1	[Master Protein] L-lactate dehydrogenase B chain OS=Homo sapiens GN=LDHB PE=1 SV=2
Confidence	Sequence	Modifications	Qvality PEP	Qvality q-value	# Protein Groups	# Proteins	# PSMs	Master Protein Accessions	# Missed Cleavages	Theo. MH+ [Da]	XCorr Sequest HT	Confidence Sequest HT	Percolator q-Value Sequest HT	Percolator PEP Sequest HT
High	VIGSGCNLDSAR	1xCarbamidomethyl [C6]	0.0142648	0	1	4	1	P07195	0	1248.6	1.80024	High	0	0.01088
1	1	1	1	[Master Protein] Protein S100-A14 OS=Homo sapiens GN=S100A14 PE=1 SV=1
Confidence	Sequence	Modifications	Qvality PEP	Qvality q-value	# Protein Groups	# Proteins	# PSMs	Master Protein Accessions	# Missed Cleavages	Theo. MH+ [Da]	XCorr Sequest HT	Confidence Sequest HT	Percolator q-Value Sequest HT	Percolator PEP Sequest HT
High	SANAEDAQEFSDVER		0.121966	0.0032703	1	1	1	Q9HCY8	0	1667.71	1.4494	High	0.002661	0.1054
1	1	1	1	[Master Protein] 40S ribosomal protein S3 OS=Homo sapiens GN=RPS3 PE=1 SV=2
Confidence	Sequence	Modifications	Qvality PEP	Qvality q-value	# Protein Groups	# Proteins	# PSMs	Master Protein Accessions	# Missed Cleavages	Theo. MH+ [Da]	XCorr Sequest HT	Confidence Sequest HT	Percolator q-Value Sequest HT	Percolator PEP Sequest HT
High	ELAEDGYSGVEVR		0.0247944	0	1	1	1	P23396	0	1423.67	2.64574	High	0	0.01953
1	1	1	1	[Master Protein] 60S ribosomal protein L31 OS=Homo sapiens GN=RPL31 PE=1 SV=1
Confidence	Sequence	Modifications	Qvality PEP	Qvality q-value	# Protein Groups	# Proteins	# PSMs	Master Protein Accessions	# Missed Cleavages	Theo. MH+ [Da]	XCorr Sequest HT	Confidence Sequest HT	Percolator q-Value Sequest HT	Percolator PEP Sequest HT
High	SAINEVVTR		0.113945	0.00168508	1	1	1	P62899	0	988.542	1.58405	High	0.001365	0.09844
1	1	1	1	[Master Protein] Interleukin enhancer-binding factor 2 OS=Homo sapiens GN=ILF2 PE=1 SV=2
Confidence	Sequence	Modifications	Qvality PEP	Qvality q-value	# Protein Groups	# Proteins	# PSMs	Master Protein Accessions	# Missed Cleavages	Theo. MH+ [Da]	XCorr Sequest HT	Confidence Sequest HT	Percolator q-Value Sequest HT	Percolator PEP Sequest HT
High	QPLALNVAYR		0.00997727	0	1	1	1	Q12905	0	1144.65	2.1324	High	0	0.007448
1	1	1	1	[Master Protein] 60S ribosomal protein L22 OS=Homo sapiens GN=RPL22 PE=1 SV=2
Confidence	Sequence	Modifications	Qvality PEP	Qvality q-value	# Protein Groups	# Proteins	# PSMs	Master Protein Accessions	# Missed Cleavages	Theo. MH+ [Da]	XCorr Sequest HT	Confidence Sequest HT	Percolator q-Value Sequest HT	Percolator PEP Sequest HT
High	AGNLGGGVVTIER		0.000763178	0	1	1	1	P35268	0	1242.68	3.08524	High	0	0.0004927
15	1	1	1	[Master Protein] Histone H2B type 1-A OS=Homo sapiens GN=HIST1H2BA PE=1 SV=3
Confidence	Sequence	Modifications	Qvality PEP	Qvality q-value	# Protein Groups	# Proteins	# PSMs	Master Protein Accessions	# Missed Cleavages	Theo. MH+ [Da]	XCorr Sequest HT	Confidence Sequest HT	Percolator q-Value Sequest HT	Percolator PEP Sequest HT
High	QVHPDTGISSK		0.0194077	0	1	15	1	Q96A08	0	1168.6	1.41635	High	0	0.01511
1	1	1	1	[Master Protein] 40S ribosomal protein S18 OS=Homo sapiens GN=RPS18 PE=1 SV=3
Confidence	Sequence	Modifications	Qvality PEP	Qvality q-value	# Protein Groups	# Proteins	# PSMs	Master Protein Accessions	# Missed Cleavages	Theo. MH+ [Da]	XCorr Sequest HT	Confidence Sequest HT	Percolator q-Value Sequest HT	Percolator PEP Sequest HT
High	AGELTEDEVER		0.0184788	0	1	1	1	P62269	0	1247.58	1.49166	High	0	0.01429
1	1	1	1	[Master Protein] Serine/arginine-rich splicing factor 1 OS=Homo sapiens GN=SRSF1 PE=1 SV=2
Confidence	Sequence	Modifications	Qvality PEP	Qvality q-value	# Protein Groups	# Proteins	# PSMs	Master Protein Accessions	# Missed Cleavages	Theo. MH+ [Da]	XCorr Sequest HT	Confidence Sequest HT	Percolator q-Value Sequest HT	Percolator PEP Sequest HT
High	SHEGETAYIR		0.0473505	0	1	1	1	Q07955	0	1162.55	2.59038	High	0	0.0387
1	1	1	1	[Master Protein] ATP-dependent RNA helicase DHX36 OS=Homo sapiens GN=DHX36 PE=1 SV=2
Confidence	Sequence	Modifications	Qvality PEP	Qvality q-value	# Protein Groups	# Proteins	# PSMs	Master Protein Accessions	# Missed Cleavages	Theo. MH+ [Da]	XCorr Sequest HT	Confidence Sequest HT	Percolator q-Value Sequest HT	Percolator PEP Sequest HT
High	IVCTQPR	1xCarbamidomethyl [C3]	0.155628	0.00744503	1	1	1	Q9H2U1	0	873.461	1.49974	High	0.006105	0.1365
1	1	1	1	[Master Protein] Zinc finger SWIM domain-containing protein 6 OS=Homo sapiens GN=ZSWIM6 PE=1 SV=2
Confidence	Sequence	Modifications	Qvality PEP	Qvality q-value	# Protein Groups	# Proteins	# PSMs	Master Protein Accessions	# Missed Cleavages	Theo. MH+ [Da]	XCorr Sequest HT	Confidence Sequest HT	Percolator q-Value Sequest HT	Percolator PEP Sequest HT
High	RCTLTTPGMVGLHGR	1xOxidation [M9]; 1xCarbamidomethyl [C2]	0.137277	0.0064569	1	1	1	Q9HCJ5	1	1671.84	1.69204	High	0.005251	0.1199
2	1	1	1	[Master Protein] 60S ribosomal protein L26 OS=Homo sapiens GN=RPL26 PE=1 SV=1
Confidence	Sequence	Modifications	Qvality PEP	Qvality q-value	# Protein Groups	# Proteins	# PSMs	Master Protein Accessions	# Missed Cleavages	Theo. MH+ [Da]	XCorr Sequest HT	Confidence Sequest HT	Percolator q-Value Sequest HT	Percolator PEP Sequest HT
High	DDEVQVVR		0.175454	0.00744503	1	2	1	P61254	0	959.479	1.88664	High	0.006105	0.1552
1	1	1	1	[Master Protein] 40S ribosomal protein S3a OS=Homo sapiens GN=RPS3A PE=1 SV=2
Confidence	Sequence	Modifications	Qvality PEP	Qvality q-value	# Protein Groups	# Proteins	# PSMs	Master Protein Accessions	# Missed Cleavages	Theo. MH+ [Da]	XCorr Sequest HT	Confidence Sequest HT	Percolator q-Value Sequest HT	Percolator PEP Sequest HT
High	LITEDVQGK		0.0632754	0	1	1	1	P61247	0	1002.55	1.31859	High	0	0.05268
10	1	1	1	[Master Protein] Histone H2AX OS=Homo sapiens GN=H2AFX PE=1 SV=2
Confidence	Sequence	Modifications	Qvality PEP	Qvality q-value	# Protein Groups	# Proteins	# PSMs	Master Protein Accessions	# Missed Cleavages	Theo. MH+ [Da]	XCorr Sequest HT	Confidence Sequest HT	Percolator q-Value Sequest HT	Percolator PEP Sequest HT
High	VGAGAPVYLAAVLEYLTAEILELAGNAAR		0.0396842	0	1	10	1	P16104	0	2915.59	2.14363	High	0	0.03218
1	1	1	1	[Master Protein] Heterogeneous nuclear ribonucleoprotein U-like protein 1 OS=Homo sapiens GN=HNRNPUL1 PE=1 SV=2
Confidence	Sequence	Modifications	Qvality PEP	Qvality q-value	# Protein Groups	# Proteins	# PSMs	Master Protein Accessions	# Missed Cleavages	Theo. MH+ [Da]	XCorr Sequest HT	Confidence Sequest HT	Percolator q-Value Sequest HT	Percolator PEP Sequest HT
High	NYILDQTNVYGSAQR		0.0254651	0	1	1	1	Q9BUJ2	0	1741.85	1.8196	High	0	0.02014
1	1	1	1	[Master Protein] Splicing factor 3B subunit 1 OS=Homo sapiens GN=SF3B1 PE=1 SV=3
Confidence	Sequence	Modifications	Qvality PEP	Qvality q-value	# Protein Groups	# Proteins	# PSMs	Master Protein Accessions	# Missed Cleavages	Theo. MH+ [Da]	XCorr Sequest HT	Confidence Sequest HT	Percolator q-Value Sequest HT	Percolator PEP Sequest HT
High	VQENCIDLVGR	1xCarbamidomethyl [C5]	0.000580658	0	1	1	1	O75533	0	1302.65	2.4316	High	0	0.0003694
1	1	1	1	[Master Protein] MICAL C-terminal-like protein OS=Homo sapiens GN=MICALCL PE=1 SV=3
Confidence	Sequence	Modifications	Qvality PEP	Qvality q-value	# Protein Groups	# Proteins	# PSMs	Master Protein Accessions	# Missed Cleavages	Theo. MH+ [Da]	XCorr Sequest HT	Confidence Sequest HT	Percolator q-Value Sequest HT	Percolator PEP Sequest HT
High	QLEEVEER		0.101521	0.00168508	1	1	1	Q6ZW33	0	1031.5	1.69879	High	0.001365	0.08703
6	1	1	1	[Master Protein] Myosin-2 OS=Homo sapiens GN=MYH2 PE=1 SV=1
Confidence	Sequence	Modifications	Qvality PEP	Qvality q-value	# Protein Groups	# Proteins	# PSMs	Master Protein Accessions	# Missed Cleavages	Theo. MH+ [Da]	XCorr Sequest HT	Confidence Sequest HT	Percolator q-Value Sequest HT	Percolator PEP Sequest HT
High	LEQQVDDLEGSLEQEKK		0.0635529	0	1	6	1	Q9UKX2	1	1987.98	1.99027	High	0	0.05282
3	1	1	1	[Master Protein] Poly(rC)-binding protein 3 OS=Homo sapiens GN=PCBP3 PE=2 SV=2
Confidence	Sequence	Modifications	Qvality PEP	Qvality q-value	# Protein Groups	# Proteins	# PSMs	Master Protein Accessions	# Missed Cleavages	Theo. MH+ [Da]	XCorr Sequest HT	Confidence Sequest HT	Percolator q-Value Sequest HT	Percolator PEP Sequest HT
High	INISEGNCPER	1xCarbamidomethyl [C8]	0.0540344	0	1	3	1	P57721	0	1288.6	1.6445	High	0	0.04462
1	1	1	1	[Master Protein] 40S ribosomal protein S14 OS=Homo sapiens GN=RPS14 PE=1 SV=3
Confidence	Sequence	Modifications	Qvality PEP	Qvality q-value	# Protein Groups	# Proteins	# PSMs	Master Protein Accessions	# Missed Cleavages	Theo. MH+ [Da]	XCorr Sequest HT	Confidence Sequest HT	Percolator q-Value Sequest HT	Percolator PEP Sequest HT
High	IEDVTPIPSDSTR		0.0681561	0	1	1	1	P62263	0	1429.72	1.36912	High	0	0.05689
1	1	1	1	[Master Protein] Suprabasin OS=Homo sapiens GN=SBSN PE=1 SV=2
Confidence	Sequence	Modifications	Qvality PEP	Qvality q-value	# Protein Groups	# Proteins	# PSMs	Master Protein Accessions	# Missed Cleavages	Theo. MH+ [Da]	XCorr Sequest HT	Confidence Sequest HT	Percolator q-Value Sequest HT	Percolator PEP Sequest HT
High	FGQGVDNAAGQAGNEAGR		0.00528532	0	1	1	1	Q6UWP8	0	1718.78	2.38624	High	0	0.003809
1	1	1	1	[Master Protein] Bcl-2-associated transcription factor 1 OS=Homo sapiens GN=BCLAF1 PE=1 SV=2
Confidence	Sequence	Modifications	Qvality PEP	Qvality q-value	# Protein Groups	# Proteins	# PSMs	Master Protein Accessions	# Missed Cleavages	Theo. MH+ [Da]	XCorr Sequest HT	Confidence Sequest HT	Percolator q-Value Sequest HT	Percolator PEP Sequest HT
High	TIAPQNAPR		0.03015	0	1	1	1	Q9NYF8	0	967.532	1.36545	High	0	0.02398
1	1	1	1	[Master Protein] Polypyrimidine tract-binding protein 1 OS=Homo sapiens GN=PTBP1 PE=1 SV=1
Confidence	Sequence	Modifications	Qvality PEP	Qvality q-value	# Protein Groups	# Proteins	# PSMs	Master Protein Accessions	# Missed Cleavages	Theo. MH+ [Da]	XCorr Sequest HT	Confidence Sequest HT	Percolator q-Value Sequest HT	Percolator PEP Sequest HT
High	LSLDGQNIYNACCTLR	2xCarbamidomethyl [C12; C13]	0.00134821	0	1	1	1	P26599	0	1897.89	2.36293	High	0	0.0009008
1	1	1	1	[Master Protein] Galectin-7 OS=Homo sapiens GN=LGALS7 PE=1 SV=2
Confidence	Sequence	Modifications	Qvality PEP	Qvality q-value	# Protein Groups	# Proteins	# PSMs	Master Protein Accessions	# Missed Cleavages	Theo. MH+ [Da]	XCorr Sequest HT	Confidence Sequest HT	Percolator q-Value Sequest HT	Percolator PEP Sequest HT
High	LDTSEVVFNSK		0.0353699	0	1	1	1	P47929	0	1238.63	1.66128	High	0	0.02841
1	1	1	1	[Master Protein] Gamma-glutamylcyclotransferase OS=Homo sapiens GN=GGCT PE=1 SV=1
Confidence	Sequence	Modifications	Qvality PEP	Qvality q-value	# Protein Groups	# Proteins	# PSMs	Master Protein Accessions	# Missed Cleavages	Theo. MH+ [Da]	XCorr Sequest HT	Confidence Sequest HT	Percolator q-Value Sequest HT	Percolator PEP Sequest HT
High	AIEPNDYTGK		0.0869359	0	1	1	1	O75223	0	1107.53	1.06236	High	0	0.07391
